# Supplementary material for: Whole-Genome Sequencing Identifies Functional Genes for Environmental Adaptability in Chinese Geese
Source: Animals (Basel). 2025 May 12;15(10):1395. doi: 10.3390/ani15101395 (PMC12108252; doi:10.3390/ani15101395)
Supplement: Supplementary file 1 [file animals-15-01395-s001.zip]

Archive with 2 entries (2 files):
- supplementary file S1 Tables.xlsx
- supplementary file S2 Figures.pdf
