# Supplementary material for: Whole-Genome Sequencing Identifies Functional Genes for Environmental Adaptability in Chinese Geese
Source: Animals (Basel). 2025 May 12;15(10):1395. doi: 10.3390/ani15101395 (PMC12108252; doi:10.3390/ani15101395)
Supplement: Supplementary file 1 [file animals-15-01395-s001.zip › supplementary file S1 Tables.xlsx]

## Sheet: TableS1
Table S1 Details of sample and enviromental factor values of 21 populations.
Breed	Abbreviation	Number of samples	Geographic origins	Source of data	bio1	bio2	bio3	bio4	bio5	bio6	bio7	bio8	bio9	bio10	bio11	bio12	bio13	bio14	bio15	bio16	bio17	bio18	bio19	Latitude	Longitude
Changle goose	CL	3	Changle, Fujian Province	This study	19.8625	6.375	26.0204	667.799	32.3	7.8	24.5	22.0833	13.9333	27.8	11.7333	1314	244	35	57.7905	558	116	386	159	25.9628	119.523
Daozhou goose	DZ	3	Daoxian, Hunan Province	This study	18.9417	7.38333	25.5479	787.002	33	4.1	28.9	23.0167	10.8333	28.1167	8.9	1498	255	47	54.7918	682	176	477	194	25.5275	111.6
Fengcheng goose	FC	3	Fengcheng, Jiangxi Province	This study	18.1958	7.69167	24.3407	867.144	33.8	2.2	31.6	22.3833	9.23333	28.4833	7.21667	1628	292	44	59.2098	759	174	563	213	28.1592	115.771
Gang goose	GE	4	Xichang, Sichuan Province	This study	16.9958	10.6417	44.5258	498.322	27.3	3.4	23.9	22.4833	10.35	22.4833	10.35	975	235	4	102.353	602	16	602	16	27.8945	102.263
Guangfeng white goose	GFW	5	Guangfeng, Jiangxi Province	This study	18.5333	8.76667	27.8307	823.93	34.1	2.6	31.5	22.3833	14.5	28.3167	8.1	1744	306	51	58.6907	816	190	557	251	28.4363	118.191
Gushi goose	GS	3	Gushi, Henan Province	This study	15.8	8.66667	26.3425	919.1	31.5	-1.4	32.9	26.75	4.05	26.75	4.05	1093	225	23	62.1338	502	96	502	96	32.1684	115.655
Huoyan goose	HY	27	Yantai, Shandong Province	24 from PRJNA695024 and 3 from this study	12.2792	7.69167	23.0289	984.337	28.2	-5.2	33.4	23.6	1.01667	23.6667	-0.333333	690	178	12	95.7223	416	42	404	43	37.4979	121.268
Minbei goose	MB	3	Nanping, Fujian Province	This study	19.8708	8.54167	30.6153	697.37	34	6.1	27.9	23.0833	16.4333	28.0833	11	1648	301	42	64.1783	800	153	561	201	26.6268	118.175
Manggang goose	MG	27	Magang, Guangdong Province	24 from PRJNA695024 and 3 from this study	22.6	7.13333	32.4242	548.195	32.4	10.4	22	27.7167	16.85	28.6167	15.2833	2014	345	34	71.1894	930	117	898	133	22.4723	112.498
Sichuan white goose	SC	23	Yibin, Sichaung Province	PRJNA595357	18.3542	6.39167	25.0654	697.389	31.4	5.9	25.5	26.5833	9.28333	26.5833	9.28333	1192	231	21	78.8462	633	67	633	67	28.7659	104.619
Lion head goose	ST	23	Raoping, Guangdong Province	20 from PRJNA695024 and 3 from this study	21.5875	6.49167	30.7662	554.749	31.5	10.4	21.1	27.75	16.5333	27.8667	14.5833	1474	253	30	66.1122	677	96	559	128	23.6641	117.004
Taihu goose	TH	23	Suzhou, Jiangsu Province	20 from PRJNA695024 and 3 from this study	16.275	6.96667	22.4009	891.563	31.6	0.5	31.1	26.9667	12.3667	26.9667	5.06667	981	161	33	52.4181	425	116	425	143	31.2625	120.632
Xingguo grey goose	XG	3	Xingguo, Jiangxi Province	This study	18.9333	8.6	28.3828	787.214	33.8	3.5	30.3	23.0333	10.65	28.1	8.81667	1548	244	42	53.7492	681	162	479	213	26.3378	115.363
Xupu goose	XP	15	Xupu, Hunan Province	PRJNA695024	17.3458	8.19167	26.2553	834.254	33	1.8	31.2	21.5	6.81667	27.3333	6.81667	1375	229	38	55.2525	621	147	491	147	27.9083	110.595
Yangjiang goose	YANGJ	4	Yangjiang, Guangdong Province	This study	23.2833	6.7	33.5	499.506	32	12	20	28.6333	18.1167	28.6333	16.6	2286	390	28	76.3288	1068	119	1068	128	21.8618	111.955
Yongkang goose	YK	3	Yongkang,Zhejiang Province	This study	17.575	8.81667	27.7254	828.041	33.5	1.7	31.8	21.3833	9.11667	27.4667	7.1	1451	235	41	47.5033	574	161	517	186	28.8885	120.047
Yili goose	YL	32	Tacheng, Xinjiang	This study	7.10417	12.8583	27.6523	1254.59	30.5	-16	46.5	20	-6.85	21.8667	-8.76667	239	32	11	34.5632	92	37	79	37	46.7453	82.9805
Youjiang goose	YOUJ	3	Baise, Guangxi Province	This study	22.525	8.51667	36.5522	568.053	33.3	10	23.3	28.7333	14.8667	28.7333	14.8667	1374	264	18	83.1378	762	70	762	70	23.9012	106.619
Zhedong white goose	ZD	5	Ningbo, Zhekiang Province	This study	17.0292	7.425	25.0845	821.45	31.7	2.1	29.6	26.7833	9.26667	26.8667	6.83333	1273	175	46	41.3654	445	164	436	174	29.8989	121.844
Zi goose	ZI	24	Suihua, Heilongjiang Province	PRJNA695024	3.59167	11.3833	21.7239	1530.18	27.8	-24.6	52.4	21.4667	-16.35	21.4667	-16.35	589	162	4	102.91	376	16	376	16	46.6373	126.986
Zhijin white goose	ZJ	3	Zhijin, Guizhou Province	This study	14.3333	7.65	30	659.581	26.7	1.2	25.5	20.6833	5.6	21.9333	5.6	1126	216	17	74.2273	555	55	550	55	26.663	105.775

## Sheet: TableS2
Table S2 Gene annotation results based on reference gff file.
Chromosome	Category	Start	End	Gene name
ctg2264	mRNA	2273	7116	AMY2A
ctg2264	CDS	2273	2440	AMY2A
ctg2264	CDS	3401	3598	AMY2A
ctg2264	CDS	4440	4670	AMY2A
ctg2264	CDS	5117	5250	AMY2A
ctg2264	CDS	5338	5460	AMY2A
ctg2264	CDS	5575	5674	AMY2A
ctg2264	CDS	5834	5955	AMY2A
ctg2264	CDS	6066	6191	AMY2A
ctg2264	CDS	6927	7116	AMY2A
ctg1031	mRNA	1779	9058	IGHM
ctg1031	CDS	8797	9058	IGHM
ctg1031	CDS	7643	7966	IGHM
ctg1031	CDS	6361	6693	IGHM
ctg1031	CDS	1779	1906	IGHM
ctg2470	mRNA	507	4322	-
ctg2470	CDS	4140	4322	-
ctg2470	CDS	2866	3057	-
ctg2470	CDS	2435	2509	-
ctg2470	CDS	2173	2268	-
ctg2470	CDS	1836	1988	-
ctg2470	CDS	1566	1649	-
ctg2470	CDS	507	593	-
ctg2114	mRNA	6153	20085	BPI
ctg2114	CDS	19978	20085	BPI
ctg2114	CDS	19103	19232	BPI
ctg2114	CDS	18219	18333	BPI
ctg2114	CDS	17574	17702	BPI
ctg2114	CDS	16159	16293	BPI
ctg2114	CDS	15723	15786	BPI
ctg2114	CDS	14000	14063	BPI
ctg2114	CDS	13443	13534	BPI
ctg2114	CDS	13119	13295	BPI
ctg2114	CDS	12852	12911	BPI
ctg2114	CDS	12457	12627	BPI
ctg2114	CDS	12036	12103	BPI
ctg2114	CDS	11851	11899	BPI
ctg2114	CDS	11429	11492	BPI
ctg2114	CDS	8229	8332	BPI
ctg2114	CDS	7750	7784	BPI
ctg2114	CDS	6893	6993	BPI
ctg2114	CDS	6495	6705	BPI
ctg2114	CDS	6153	6303	BPI
ctg1885	mRNA	4669	22876	-
ctg1885	CDS	4669	4753	-
ctg1885	CDS	6014	6112	-
ctg1885	CDS	21630	21832	-
ctg1885	CDS	22184	22302	-
ctg1885	CDS	22681	22876	-
ctg2676	mRNA	780	13970	CPXM1
ctg2676	CDS	780	841	CPXM1
ctg2676	CDS	3070	3164	CPXM1
ctg2676	CDS	3911	4020	CPXM1
ctg2676	CDS	4545	4684	CPXM1
ctg2676	CDS	4755	4839	CPXM1
ctg2676	CDS	5665	5815	CPXM1
ctg2676	CDS	5917	6005	CPXM1
ctg2676	CDS	6118	6241	CPXM1
ctg2676	CDS	6327	6523	CPXM1
ctg2676	CDS	6588	6767	CPXM1
ctg2676	CDS	6866	7163	CPXM1
ctg2676	CDS	7242	7381	CPXM1
ctg2676	CDS	7955	8057	CPXM1
ctg2676	CDS	10161	10580	CPXM1
ctg2676	CDS	13162	13970	CPXM1
ctg2676	mRNA	14900	32115	VPS16
ctg2676	CDS	14900	14952	VPS16
ctg2676	CDS	15058	15146	VPS16
ctg2676	CDS	15262	15359	VPS16
ctg2676	CDS	15871	15999	VPS16
ctg2676	CDS	16392	16536	VPS16
ctg2676	CDS	16604	16719	VPS16
ctg2676	CDS	16989	17111	VPS16
ctg2676	CDS	17950	18005	VPS16
ctg2676	CDS	18342	18431	VPS16
ctg2676	CDS	18998	19092	VPS16
ctg2676	CDS	19264	19340	VPS16
ctg2676	CDS	19570	19701	VPS16
ctg2676	CDS	19797	19924	VPS16
ctg2676	CDS	20200	20235	VPS16
ctg2676	CDS	20397	20505	VPS16
ctg2676	CDS	20582	20716	VPS16
ctg2676	CDS	20817	20925	VPS16
ctg2676	CDS	21197	21606	VPS16
ctg2676	CDS	22111	22188	VPS16
ctg2676	CDS	22377	22546	VPS16
ctg2676	CDS	22693	22789	VPS16
ctg2676	CDS	22995	23098	VPS16
ctg2676	CDS	23325	23465	VPS16
ctg2676	CDS	24344	24404	VPS16
ctg2676	CDS	24796	24852	VPS16
ctg2676	CDS	25928	26026	VPS16
ctg2676	CDS	26539	26662	VPS16
ctg2676	CDS	26787	26987	VPS16
ctg2676	CDS	27319	27529	VPS16
ctg2676	CDS	27923	28055	VPS16
ctg2676	CDS	28513	28646	VPS16
ctg2676	CDS	29100	29202	VPS16
ctg2676	CDS	29688	29834	VPS16
ctg2676	CDS	30134	30193	VPS16
ctg2676	CDS	32038	32115	VPS16
ctg2571	mRNA	8244	17151	CGN
ctg2571	CDS	8244	8726	CGN
ctg2571	CDS	8938	9038	CGN
ctg2571	CDS	9293	9362	CGN
ctg2571	CDS	9541	9636	CGN
ctg2571	CDS	9770	9921	CGN
ctg2571	CDS	10225	10366	CGN
ctg2571	CDS	10444	10656	CGN
ctg2571	CDS	11086	11234	CGN
ctg2571	CDS	11330	11471	CGN
ctg2571	CDS	11574	11774	CGN
ctg2571	CDS	11990	12196	CGN
ctg2571	CDS	12328	12585	CGN
ctg2571	CDS	13103	13513	CGN
ctg2571	CDS	14217	14306	CGN
ctg2571	CDS	15603	15686	CGN
ctg2571	CDS	16361	16479	CGN
ctg2571	CDS	16560	16668	CGN
ctg2571	CDS	16753	16916	CGN
ctg2571	CDS	17010	17151	CGN
ctg2571	mRNA	22715	32872	TUFT1
ctg2571	CDS	22715	23087	TUFT1
ctg2571	CDS	23728	23747	TUFT1
ctg2571	CDS	23890	23958	TUFT1
ctg2571	CDS	24313	24417	TUFT1
ctg2571	CDS	24792	24878	TUFT1
ctg2571	CDS	26619	26699	TUFT1
ctg2571	CDS	27045	27116	TUFT1
ctg2571	CDS	27773	27886	TUFT1
ctg2571	CDS	29364	29492	TUFT1
ctg2571	CDS	30236	30330	TUFT1
ctg2571	CDS	30889	30994	TUFT1
ctg2571	CDS	31515	31598	TUFT1
ctg2571	CDS	32415	32515	TUFT1
ctg2571	CDS	32818	32872	TUFT1
ctg2571	mRNA	34469	51661	SNX27
ctg2571	CDS	34469	34752	SNX27
ctg2571	CDS	43001	43232	SNX27
ctg2571	CDS	43375	43567	SNX27
ctg2571	CDS	44339	44403	SNX27
ctg2571	CDS	45384	45488	SNX27
ctg2571	CDS	46651	46729	SNX27
ctg2571	CDS	48713	48876	SNX27
ctg2571	CDS	50012	50101	SNX27
ctg2571	CDS	51545	51661	SNX27
ctg1076	mRNA	6906	8317	#N/A
ctg1076	CDS	6906	7129	#N/A
ctg1076	CDS	7255	8317	#N/A
ctg685	mRNA	33436	112791	GPR98
ctg685	CDS	112227	112791	GPR98
ctg685	CDS	109968	110085	GPR98
ctg685	CDS	109097	109268	GPR98
ctg685	CDS	106994	107236	GPR98
ctg685	CDS	104161	104568	GPR98
ctg685	CDS	103541	103725	GPR98
ctg685	CDS	102029	102278	GPR98
ctg685	CDS	101712	101851	GPR98
ctg685	CDS	100415	100575	GPR98
ctg685	CDS	97826	97926	GPR98
ctg685	CDS	33436	33552	GPR98
ctg685	mRNA	112868	142266	GPR98
ctg685	CDS	142248	142266	GPR98
ctg685	CDS	141817	142039	GPR98
ctg685	CDS	140591	140795	GPR98
ctg685	CDS	139471	139617	GPR98
ctg685	CDS	136445	136700	GPR98
ctg685	CDS	134480	134682	GPR98
ctg685	CDS	133541	133714	GPR98
ctg685	CDS	132884	133066	GPR98
ctg685	CDS	131997	132176	GPR98
ctg685	CDS	131194	131358	GPR98
ctg685	CDS	129767	129884	GPR98
ctg685	CDS	129061	129184	GPR98
ctg685	CDS	127418	127556	GPR98
ctg685	CDS	127096	127281	GPR98
ctg685	CDS	126518	126750	GPR98
ctg685	CDS	124712	124860	GPR98
ctg685	CDS	123270	123471	GPR98
ctg685	CDS	122405	122624	GPR98
ctg685	CDS	121036	121275	GPR98
ctg685	CDS	119305	119454	GPR98
ctg685	CDS	117982	118455	GPR98
ctg685	CDS	117106	117249	GPR98
ctg685	CDS	115680	115851	GPR98
ctg685	CDS	115103	115238	GPR98
ctg685	CDS	112868	113075	GPR98
ctg565	mRNA	15918	21641	CDC42SE2
ctg565	CDS	21588	21641	CDC42SE2
ctg565	CDS	20566	20667	CDC42SE2
ctg565	CDS	15918	16016	CDC42SE2
ctg565	mRNA	95583	136722	LYRM7
ctg565	CDS	136705	136722	LYRM7
ctg565	CDS	134105	134177	LYRM7
ctg565	CDS	132604	132674	LYRM7
ctg565	CDS	130131	130212	LYRM7
ctg565	CDS	95583	95812	LYRM7
ctg565	mRNA	139648	142669	HINT1
ctg565	CDS	139648	139758	HINT1
ctg565	CDS	141612	141716	HINT1
ctg565	CDS	142505	142669	HINT1
ctg565	mRNA	173877	175288	#N/A
ctg565	CDS	175065	175288	#N/A
ctg565	CDS	173877	174939	#N/A
chr31	mRNA	5974	7437	HAX1
chr31	CDS	7385	7437	HAX1
chr31	CDS	7114	7304	HAX1
chr31	CDS	6737	7009	HAX1
chr31	CDS	6544	6659	HAX1
chr31	CDS	6180	6330	HAX1
chr31	CDS	5974	6092	HAX1
chr31	mRNA	10344	28921	SMG5
chr31	CDS	10344	10420	SMG5
chr31	CDS	17087	17185	SMG5
chr31	CDS	17806	17929	SMG5
chr31	CDS	18592	18748	SMG5
chr31	CDS	21580	21669	SMG5
chr31	CDS	22978	23067	SMG5
chr31	CDS	23986	24064	SMG5
chr31	CDS	24617	24742	SMG5
chr31	CDS	25207	25275	SMG5
chr31	CDS	27001	27209	SMG5
chr31	CDS	27353	27490	SMG5
chr31	CDS	28593	28921	SMG5
chr31	mRNA	28932	36198	SMG5
chr31	CDS	28932	29295	SMG5
chr31	CDS	30821	30990	SMG5
chr31	CDS	31280	31355	SMG5
chr31	CDS	32037	32212	SMG5
chr31	CDS	33192	33350	SMG5
chr31	CDS	33580	33639	SMG5
chr31	CDS	33953	34112	SMG5
chr31	CDS	34502	34592	SMG5
chr31	CDS	35190	35264	SMG5
chr31	CDS	35600	35738	SMG5
chr31	CDS	36115	36198	SMG5
chr31	mRNA	47164	49371	PMF1
chr31	CDS	49151	49371	PMF1
chr31	CDS	48942	49047	PMF1
chr31	CDS	48573	48673	PMF1
chr31	CDS	47610	47805	PMF1
chr31	CDS	47164	47217	PMF1
chr31	mRNA	52949	56268	SLC25A44
chr31	CDS	55647	56268	SLC25A44
chr31	CDS	53724	53852	SLC25A44
chr31	CDS	52949	53172	SLC25A44
chr31	mRNA	61576	66407	SEMA4A
chr31	CDS	66314	66407	SEMA4A
chr31	CDS	65139	65299	SEMA4A
chr31	CDS	64942	65004	SEMA4A
chr31	CDS	64734	64832	SEMA4A
chr31	CDS	64326	64434	SEMA4A
chr31	CDS	64105	64224	SEMA4A
chr31	CDS	63852	63982	SEMA4A
chr31	CDS	63593	63765	SEMA4A
chr31	CDS	63357	63507	SEMA4A
chr31	CDS	63048	63237	SEMA4A
chr31	CDS	62830	62945	SEMA4A
chr31	CDS	62457	62621	SEMA4A
chr31	CDS	62247	62364	SEMA4A
chr31	CDS	61576	62162	SEMA4A
chr31	mRNA	73496	89772	LMNA
chr31	CDS	89423	89772	LMNA
chr31	CDS	77769	77925	LMNA
chr31	CDS	77492	77617	LMNA
chr31	CDS	77119	77289	LMNA
chr31	CDS	76861	76986	LMNA
chr31	CDS	76529	76749	LMNA
chr31	CDS	76232	76433	LMNA
chr31	CDS	75995	76102	LMNA
chr31	CDS	75771	75890	LMNA
chr31	CDS	74903	74997	LMNA
chr31	CDS	73575	73935	LMNA
chr31	CDS	73496	73528	LMNA
chr31	mRNA	106778	119482	MEX3A
chr31	CDS	106778	107261	MEX3A
chr31	CDS	118248	119482	MEX3A
chr31	mRNA	130836	134326	Rab11
chr31	CDS	134287	134326	Rab11
chr31	CDS	131609	131804	Rab11
chr31	CDS	131332	131525	Rab11
chr31	CDS	131179	131259	Rab11
chr31	CDS	130836	130975	Rab11
chr31	mRNA	136117	138823	RAB25
chr31	CDS	138784	138823	RAB25
chr31	CDS	137561	137756	RAB25
chr31	CDS	137275	137468	RAB25
chr31	CDS	137014	137094	RAB25
chr31	CDS	136117	136247	RAB25
chr31	mRNA	139618	140780	LAMTOR2
chr31	CDS	140713	140780	LAMTOR2
chr31	CDS	140224	140386	LAMTOR2
chr31	CDS	140008	140097	LAMTOR2
chr31	CDS	139618	139674	LAMTOR2
chr31	mRNA	141196	151889	UBQLN4
chr31	CDS	141196	141381	UBQLN4
chr31	CDS	143181	143332	UBQLN4
chr31	CDS	145800	145996	UBQLN4
chr31	CDS	146315	146577	UBQLN4
chr31	CDS	147816	147974	UBQLN4
chr31	CDS	148696	148921	UBQLN4
chr31	CDS	149090	149229	UBQLN4
chr31	CDS	149676	149759	UBQLN4
chr31	CDS	150418	150533	UBQLN4
chr31	CDS	151132	151309	UBQLN4
chr31	CDS	151737	151889	UBQLN4
chr31	mRNA	156296	158560	GPATCH4
chr31	CDS	156296	156371	GPATCH4
chr31	CDS	157071	157144	GPATCH4
chr31	CDS	157299	157391	GPATCH4
chr31	CDS	157569	157676	GPATCH4
chr31	CDS	157814	158055	GPATCH4
chr31	CDS	158185	158560	GPATCH4
chr31	mRNA	159111	165017	APOA1BP
chr31	CDS	164192	165017	APOA1BP
chr31	CDS	163695	163823	APOA1BP
chr31	CDS	163428	163549	APOA1BP
chr31	CDS	163207	163315	APOA1BP
chr31	CDS	160058	160167	APOA1BP
chr31	CDS	159869	159979	APOA1BP
chr31	CDS	159632	159745	APOA1BP
chr31	CDS	159397	159544	APOA1BP
chr31	CDS	159111	159313	APOA1BP
chr31	mRNA	167331	179936	IQGAP3
chr31	CDS	167331	167479	IQGAP3
chr31	CDS	167733	167889	IQGAP3
chr31	CDS	168330	168407	IQGAP3
chr31	CDS	168613	168689	IQGAP3
chr31	CDS	168878	168945	IQGAP3
chr31	CDS	169123	169236	IQGAP3
chr31	CDS	169376	169554	IQGAP3
chr31	CDS	169728	169815	IQGAP3
chr31	CDS	170042	170205	IQGAP3
chr31	CDS	170300	170387	IQGAP3
chr31	CDS	170496	170659	IQGAP3
chr31	CDS	170785	170945	IQGAP3
chr31	CDS	171149	171273	IQGAP3
chr31	CDS	171418	171515	IQGAP3
chr31	CDS	171698	171788	IQGAP3
chr31	CDS	171871	172038	IQGAP3
chr31	CDS	172217	172605	IQGAP3
chr31	CDS	172959	173042	IQGAP3
chr31	CDS	173393	173464	IQGAP3
chr31	CDS	173945	174014	IQGAP3
chr31	CDS	174127	174335	IQGAP3
chr31	CDS	174424	174576	IQGAP3
chr31	CDS	174684	174847	IQGAP3
chr31	CDS	175020	175244	IQGAP3
chr31	CDS	175324	175464	IQGAP3
chr31	CDS	175831	175915	IQGAP3
chr31	CDS	176193	176639	IQGAP3
chr31	CDS	177202	177308	IQGAP3
chr31	CDS	177827	177973	IQGAP3
chr31	CDS	178164	178251	IQGAP3
chr31	CDS	178494	178706	IQGAP3
chr31	CDS	178886	179045	IQGAP3
chr31	CDS	179182	179305	IQGAP3
chr31	CDS	179587	179695	IQGAP3
chr31	CDS	179823	179936	IQGAP3
chr31	mRNA	232683	256071	MEF2D
chr31	CDS	232683	232736	MEF2D
chr31	CDS	236521	236724	MEF2D
chr31	CDS	241507	241644	MEF2D
chr31	CDS	244816	245026	MEF2D
chr31	CDS	247084	247140	MEF2D
chr31	CDS	249777	249973	MEF2D
chr31	CDS	252466	252592	MEF2D
chr31	CDS	254743	254968	MEF2D
chr31	CDS	255744	256071	MEF2D
chr31	mRNA	258547	261155	#N/A
chr31	CDS	258547	258865	#N/A
chr31	CDS	261067	261155	#N/A
chr31	mRNA	288860	331714	RHBG
chr31	CDS	331531	331714	RHBG
chr31	CDS	330192	330378	RHBG
chr31	CDS	329408	329558	RHBG
chr31	CDS	329151	329298	RHBG
chr31	CDS	328698	328864	RHBG
chr31	CDS	328374	328511	RHBG
chr31	CDS	328089	328222	RHBG
chr31	CDS	327855	327977	RHBG
chr31	CDS	321363	321438	RHBG
chr31	CDS	296071	296666	RHBG
chr31	CDS	288860	289016	RHBG
chr31	mRNA	333717	335361	HAPLN2
chr31	CDS	333717	333804	HAPLN2
chr31	CDS	333983	334245	HAPLN2
chr31	CDS	334283	334334	HAPLN2
chr31	CDS	334503	334729	HAPLN2
chr31	CDS	334874	334976	HAPLN2
chr31	CDS	335077	335234	HAPLN2
chr31	CDS	335266	335361	HAPLN2
chr31	mRNA	336845	353290	BCAN
chr31	CDS	353180	353290	BCAN
chr31	CDS	345633	345726	BCAN
chr31	CDS	345334	345523	BCAN
chr31	CDS	345127	345248	BCAN
chr31	CDS	344763	344937	BCAN
chr31	CDS	344524	344651	BCAN
chr31	CDS	344324	344424	BCAN
chr31	CDS	344017	344147	BCAN
chr31	CDS	343312	343787	BCAN
chr31	CDS	340347	341643	BCAN
chr31	CDS	338712	338980	BCAN
chr31	CDS	338391	338549	BCAN
chr31	CDS	337767	337849	BCAN
chr31	CDS	337330	337474	BCAN
chr31	CDS	336977	337159	BCAN
chr31	CDS	336845	336870	BCAN
chr31	mRNA	354244	363322	NES
chr31	CDS	354244	355047	NES
chr31	CDS	356065	356189	NES
chr31	CDS	356800	356873	NES
chr31	CDS	357532	358556	NES
chr31	CDS	359089	360989	NES
chr31	CDS	361132	361250	NES
chr31	CDS	362420	362573	NES
chr31	CDS	363040	363322	NES
chr31	mRNA	375465	376390	RPS27
chr31	CDS	375465	375470	RPS27
chr31	CDS	375698	375806	RPS27
chr31	CDS	375921	376035	RPS27
chr31	CDS	376267	376390	RPS27
chr31	mRNA	376793	381815	NUP210L
chr31	CDS	381727	381815	NUP210L
chr31	CDS	381258	381478	NUP210L
chr31	CDS	380114	380250	NUP210L
chr31	CDS	379593	379632	NUP210L
chr31	CDS	378971	379120	NUP210L
chr31	CDS	378603	378853	NUP210L
chr31	CDS	378040	378244	NUP210L
chr31	CDS	377845	377949	NUP210L
chr31	CDS	377140	377214	NUP210L
chr31	CDS	376793	376866	NUP210L
chr31	mRNA	383635	402792	NUP210L
chr31	CDS	402770	402792	NUP210L
chr31	CDS	401747	401883	NUP210L
chr31	CDS	401347	401478	NUP210L
chr31	CDS	401082	401175	NUP210L
chr31	CDS	400348	400498	NUP210L
chr31	CDS	399760	399892	NUP210L
chr31	CDS	398577	398770	NUP210L
chr31	CDS	397158	397286	NUP210L
chr31	CDS	396590	396730	NUP210L
chr31	CDS	395589	395726	NUP210L
chr31	CDS	394621	394743	NUP210L
chr31	CDS	393914	394112	NUP210L
chr31	CDS	393487	393632	NUP210L
chr31	CDS	392683	392904	NUP210L
chr31	CDS	392003	392176	NUP210L
chr31	CDS	391312	391516	NUP210L
chr31	CDS	390124	390224	NUP210L
chr31	CDS	389421	389531	NUP210L
chr31	CDS	388464	388577	NUP210L
chr31	CDS	388135	388262	NUP210L
chr31	CDS	387339	387471	NUP210L
chr31	CDS	386813	386875	NUP210L
chr31	CDS	386064	386243	NUP210L
chr31	CDS	385394	385474	NUP210L
chr31	CDS	384354	384485	NUP210L
chr31	CDS	383635	383973	NUP210L
chr31	mRNA	410036	421678	TPM3
chr31	CDS	421565	421678	TPM3
chr31	CDS	421017	421142	TPM3
chr31	CDS	415198	415331	TPM3
chr31	CDS	414344	414461	TPM3
chr31	CDS	414025	414095	TPM3
chr31	CDS	412575	412650	TPM3
chr31	CDS	412052	412114	TPM3
chr31	CDS	411868	411937	TPM3
chr31	CDS	410036	410118	TPM3
chr31	mRNA	426622	433398	C1orf43
chr31	CDS	433357	433398	C1orf43
chr31	CDS	429590	429751	C1orf43
chr31	CDS	428442	428543	C1orf43
chr31	CDS	428138	428246	C1orf43
chr31	CDS	427817	427870	C1orf43
chr31	CDS	427347	427514	C1orf43
chr31	CDS	427172	427230	C1orf43
chr31	CDS	426622	426885	C1orf43
chr31	mRNA	433780	458883	UBAP2L
chr31	CDS	433780	433878	UBAP2L
chr31	CDS	434818	434928	UBAP2L
chr31	CDS	437287	437455	UBAP2L
chr31	CDS	437760	437855	UBAP2L
chr31	CDS	438570	438615	UBAP2L
chr31	CDS	438900	439012	UBAP2L
chr31	CDS	440465	440539	UBAP2L
chr31	CDS	443802	443854	UBAP2L
chr31	CDS	445149	445234	UBAP2L
chr31	CDS	445674	445845	UBAP2L
chr31	CDS	446717	446918	UBAP2L
chr31	CDS	448206	448483	UBAP2L
chr31	CDS	448738	448910	UBAP2L
chr31	CDS	449617	449806	UBAP2L
chr31	CDS	450413	450467	UBAP2L
chr31	CDS	450927	451101	UBAP2L
chr31	CDS	451609	451681	UBAP2L
chr31	CDS	452242	452437	UBAP2L
chr31	CDS	452535	452623	UBAP2L
chr31	CDS	453324	453377	UBAP2L
chr31	CDS	454002	454083	UBAP2L
chr31	CDS	455627	455844	UBAP2L
chr31	CDS	455934	456039	UBAP2L
chr31	CDS	457239	457306	UBAP2L
chr31	CDS	457576	457773	UBAP2L
chr31	CDS	458788	458883	UBAP2L
chr31	mRNA	462785	474687	ATP8B2
chr31	CDS	462785	462889	ATP8B2
chr31	CDS	463628	463754	ATP8B2
chr31	CDS	463890	464027	ATP8B2
chr31	CDS	464165	464283	ATP8B2
chr31	CDS	464358	464575	ATP8B2
chr31	CDS	464659	464897	ATP8B2
chr31	CDS	465508	465570	ATP8B2
chr31	CDS	466106	466164	ATP8B2
chr31	CDS	466879	466992	ATP8B2
chr31	CDS	467154	467252	ATP8B2
chr31	CDS	467471	467530	ATP8B2
chr31	CDS	467676	467738	ATP8B2
chr31	CDS	468074	468144	ATP8B2
chr31	CDS	468335	468414	ATP8B2
chr31	CDS	468636	468794	ATP8B2
chr31	CDS	468880	468968	ATP8B2
chr31	CDS	469043	469239	ATP8B2
chr31	CDS	469936	470144	ATP8B2
chr31	CDS	470354	470391	ATP8B2
chr31	CDS	470472	470637	ATP8B2
chr31	CDS	470719	470907	ATP8B2
chr31	CDS	471073	471100	ATP8B2
chr31	CDS	471328	471508	ATP8B2
chr31	CDS	471588	471699	ATP8B2
chr31	CDS	471829	471917	ATP8B2
chr31	CDS	472108	472191	ATP8B2
chr31	CDS	472272	472455	ATP8B2
chr31	CDS	472644	472867	ATP8B2
chr31	CDS	473204	473287	ATP8B2
chr31	CDS	473554	473799	ATP8B2
chr31	CDS	473934	474072	ATP8B2
chr31	CDS	474171	474301	ATP8B2
chr31	CDS	474400	474687	ATP8B2
chr31	mRNA	476452	479219	IL6R
chr31	CDS	476452	476533	IL6R
chr31	CDS	477442	477681	IL6R
chr31	CDS	477790	477913	IL6R
chr31	CDS	478060	478244	IL6R
chr31	CDS	478318	478478	IL6R
chr31	CDS	478575	478719	IL6R
chr31	CDS	478805	478846	IL6R
chr31	CDS	478942	479027	IL6R
chr31	CDS	479112	479219	IL6R
chr31	mRNA	481257	483619	SHE
chr31	CDS	483610	483619	SHE
chr31	CDS	482363	482659	SHE
chr31	CDS	482124	482274	SHE
chr31	CDS	481909	482028	SHE
chr31	CDS	481257	481443	SHE
chr31	mRNA	483651	484636	SHE
chr31	CDS	484463	484636	SHE
chr31	CDS	483651	483737	SHE
chr31	mRNA	489929	496009	UBE2Q1
chr31	CDS	495722	496009	UBE2Q1
chr31	CDS	494731	494835	UBE2Q1
chr31	CDS	494360	494464	UBE2Q1
chr31	CDS	493898	493948	UBE2Q1
chr31	CDS	491657	491797	UBE2Q1
chr31	CDS	491060	491144	UBE2Q1
chr31	CDS	490496	490556	UBE2Q1
chr31	CDS	489929	489959	UBE2Q1
chr31	mRNA	496743	500787	NB2
chr31	CDS	496743	496785	NB2
chr31	CDS	497816	497961	NB2
chr31	CDS	498041	498085	NB2
chr31	CDS	498755	498864	NB2
chr31	CDS	498987	499452	NB2
chr31	CDS	499478	499969	NB2
chr31	CDS	500617	500787	NB2
chr31	mRNA	502724	511618	ADAR
chr31	CDS	511431	511618	ADAR
chr31	CDS	510020	510206	ADAR
chr31	CDS	509792	509949	ADAR
chr31	CDS	509236	509377	ADAR
chr31	CDS	508836	509053	ADAR
chr31	CDS	508705	508766	ADAR
chr31	CDS	508432	508589	ADAR
chr31	CDS	507248	507446	ADAR
chr31	CDS	506513	506606	ADAR
chr31	CDS	504962	505090	ADAR
chr31	CDS	504724	504857	ADAR
chr31	CDS	504383	504565	ADAR
chr31	CDS	503777	503889	ADAR
chr31	CDS	503247	503374	ADAR
chr31	CDS	502724	502964	ADAR
chr31	mRNA	511774	515158	ADAR
chr31	CDS	514881	515158	ADAR
chr31	CDS	514311	514439	ADAR
chr31	CDS	511774	512974	ADAR
chr31	mRNA	523109	551773	KCNN3
chr31	CDS	551024	551773	KCNN3
chr31	CDS	546574	546669	KCNN3
chr31	CDS	541322	541740	KCNN3
chr31	CDS	536842	536983	KCNN3
chr31	CDS	534625	534735	KCNN3
chr31	CDS	532602	532729	KCNN3
chr31	CDS	532327	532396	KCNN3
chr31	CDS	530758	531003	KCNN3
chr31	CDS	523109	523333	KCNN3
chr31	mRNA	553666	555544	pmvk
chr31	CDS	555462	555544	pmvk
chr31	CDS	555319	555382	pmvk
chr31	CDS	554212	554364	pmvk
chr31	CDS	554019	554148	pmvk
chr31	CDS	553666	553802	pmvk
chr31	mRNA	561027	562260	PYGO2
chr31	CDS	562134	562260	PYGO2
chr31	CDS	561999	562048	PYGO2
chr31	CDS	561027	561905	PYGO2
chr31	mRNA	563720	567591	SHC1
chr31	CDS	567433	567591	SHC1
chr31	CDS	567138	567208	SHC1
chr31	CDS	566625	566688	SHC1
chr31	CDS	566305	566424	SHC1
chr31	CDS	565821	565874	SHC1
chr31	CDS	565634	565685	SHC1
chr31	CDS	565301	565427	SHC1
chr31	CDS	565041	565209	SHC1
chr31	CDS	564764	564824	SHC1
chr31	CDS	564473	564640	SHC1
chr31	CDS	564058	564320	SHC1
chr31	CDS	563720	563848	SHC1
chr31	mRNA	573602	574631	CKS1B
chr31	CDS	573602	573660	CKS1B
chr31	CDS	574376	574503	CKS1B
chr31	CDS	574579	574631	CKS1B
chr31	mRNA	575326	578396	FLAD1
chr31	CDS	575326	575469	FLAD1
chr31	CDS	575880	576639	FLAD1
chr31	CDS	576945	577092	FLAD1
chr31	CDS	577296	577394	FLAD1
chr31	CDS	577484	577673	FLAD1
chr31	CDS	578075	578148	FLAD1
chr31	CDS	578261	578396	FLAD1
chr31	mRNA	581014	599399	ZBTB7B
chr31	CDS	581014	581413	ZBTB7B
chr31	CDS	581571	581678	ZBTB7B
chr31	CDS	582292	582476	ZBTB7B
chr31	CDS	597353	597954	ZBTB7B
chr31	CDS	597983	598366	ZBTB7B
chr31	CDS	598955	599399	ZBTB7B
chr31	mRNA	601490	605206	DCST2
chr31	CDS	604897	605206	DCST2
chr31	CDS	604646	604816	DCST2
chr31	CDS	604418	604519	DCST2
chr31	CDS	604097	604291	DCST2
chr31	CDS	603925	603990	DCST2
chr31	CDS	603595	603808	DCST2
chr31	CDS	603362	603519	DCST2
chr31	CDS	603103	603268	DCST2
chr31	CDS	602823	603001	DCST2
chr31	CDS	602628	602728	DCST2
chr31	CDS	602416	602552	DCST2
chr31	CDS	602198	602313	DCST2
chr31	CDS	602028	602121	DCST2
chr31	CDS	601671	601928	DCST2
chr31	CDS	601490	601589	DCST2
chr31	mRNA	605294	609134	DCST1
chr31	CDS	605294	605393	DCST1
chr31	CDS	605472	605597	DCST1
chr31	CDS	605672	605746	DCST1
chr31	CDS	605834	605962	DCST1
chr31	CDS	606045	606184	DCST1
chr31	CDS	606259	606436	DCST1
chr31	CDS	606566	606709	DCST1
chr31	CDS	606872	606993	DCST1
chr31	CDS	607079	607236	DCST1
chr31	CDS	607429	607528	DCST1
chr31	CDS	607643	607738	DCST1
chr31	CDS	607819	607945	DCST1
chr31	CDS	608092	608208	DCST1
chr31	CDS	608328	608680	DCST1
chr31	CDS	608862	609134	DCST1
chr31	mRNA	613225	618464	ADAM15
chr31	CDS	613225	613245	ADAM15
chr31	CDS	613322	613390	ADAM15
chr31	CDS	613487	613656	ADAM15
chr31	CDS	613748	613832	ADAM15
chr31	CDS	613899	614047	ADAM15
chr31	CDS	614139	614316	ADAM15
chr31	CDS	614470	614562	ADAM15
chr31	CDS	614686	614881	ADAM15
chr31	CDS	614951	615059	ADAM15
chr31	CDS	615129	615279	ADAM15
chr31	CDS	615356	615433	ADAM15
chr31	CDS	615508	615622	ADAM15
chr31	CDS	615729	615867	ADAM15
chr31	CDS	616549	616654	ADAM15
chr31	CDS	617191	617262	ADAM15
chr31	CDS	617549	617653	ADAM15
chr31	CDS	617791	617912	ADAM15
chr31	CDS	618419	618464	ADAM15
chr31	mRNA	623328	647938	EFNA3
chr31	CDS	623328	623685	EFNA3
chr31	CDS	624662	624730	EFNA3
chr31	CDS	624846	624916	EFNA3
chr31	CDS	632112	632233	EFNA3
chr31	CDS	646361	646650	EFNA3
chr31	CDS	647411	647476	EFNA3
chr31	CDS	647627	647704	EFNA3
chr31	CDS	647817	647938	EFNA3
chr31	mRNA	653188	655865	EFNA1
chr31	CDS	653188	653303	EFNA1
chr31	CDS	654844	655139	EFNA1
chr31	CDS	655229	655294	EFNA1
chr31	CDS	655583	655633	EFNA1
chr31	CDS	655750	655865	EFNA1
chr31	mRNA	657273	659563	SLC50A1
chr31	CDS	657273	657340	SLC50A1
chr31	CDS	658602	658725	SLC50A1
chr31	CDS	658806	658967	SLC50A1
chr31	CDS	659051	659170	SLC50A1
chr31	CDS	659462	659563	SLC50A1
chr31	mRNA	663830	664783	KRTCAP2
chr31	CDS	664697	664783	KRTCAP2
chr31	CDS	664559	664622	KRTCAP2
chr31	CDS	664203	664269	KRTCAP2
chr31	CDS	663830	663950	KRTCAP2
chr31	mRNA	665997	671594	TRIM46
chr31	CDS	665997	666059	TRIM46
chr31	CDS	667348	667603	TRIM46
chr31	CDS	667719	668062	TRIM46
chr31	CDS	668193	668336	TRIM46
chr31	CDS	668510	668605	TRIM46
chr31	CDS	668737	668990	TRIM46
chr31	CDS	669101	669222	TRIM46
chr31	CDS	670404	670703	TRIM46
chr31	CDS	670814	671111	TRIM46
chr31	CDS	671246	671594	TRIM46
chr31	mRNA	675236	689092	THBS3
chr31	CDS	688921	689092	THBS3
chr31	CDS	688544	688766	THBS3
chr31	CDS	687080	687582	THBS3
chr31	CDS	686846	686994	THBS3
chr31	CDS	686508	686648	THBS3
chr31	CDS	686233	686358	THBS3
chr31	CDS	685996	686148	THBS3
chr31	CDS	685760	685870	THBS3
chr31	CDS	685539	685646	THBS3
chr31	CDS	685120	685279	THBS3
chr31	CDS	684889	685007	THBS3
chr31	CDS	684704	684756	THBS3
chr31	CDS	684404	684597	THBS3
chr31	CDS	684147	684325	THBS3
chr31	CDS	684004	684052	THBS3
chr31	CDS	683629	683825	THBS3
chr31	CDS	683363	683535	THBS3
chr31	CDS	682332	682471	THBS3
chr31	CDS	677733	678166	THBS3
chr31	CDS	677483	677686	THBS3
chr31	CDS	677140	677213	THBS3
chr31	CDS	676875	677017	THBS3
chr31	CDS	676521	676636	THBS3
chr31	CDS	676260	676406	THBS3
chr31	CDS	675236	675307	THBS3
chr31	mRNA	691918	695162	MTX1
chr31	CDS	691918	691998	MTX1
chr31	CDS	692093	692162	MTX1
chr31	CDS	692948	693780	MTX1
chr31	CDS	693921	694103	MTX1
chr31	CDS	694288	694364	MTX1
chr31	CDS	694838	694992	MTX1
chr31	CDS	695122	695162	MTX1
chr31	mRNA	697403	706582	GBA
chr31	CDS	706516	706582	GBA
chr31	CDS	706174	706365	GBA
chr31	CDS	705950	706096	GBA
chr31	CDS	699054	699196	GBA
chr31	CDS	698695	698867	GBA
chr31	CDS	698356	698593	GBA
chr31	CDS	698040	698264	GBA
chr31	CDS	697800	697963	GBA
chr31	CDS	697592	697717	GBA
chr31	CDS	697403	697511	GBA
chr31	mRNA	710626	711774	GBA
chr31	CDS	711737	711774	GBA
chr31	CDS	711356	711581	GBA
chr31	CDS	711082	711245	GBA
chr31	CDS	710807	710933	GBA
chr31	CDS	710626	710658	GBA
chr31	mRNA	711943	716602	SCAMP3
chr31	CDS	716428	716602	SCAMP3
chr31	CDS	715929	716191	SCAMP3
chr31	CDS	714880	714994	SCAMP3
chr31	CDS	714545	714636	SCAMP3
chr31	CDS	714206	714491	SCAMP3
chr31	CDS	713174	713287	SCAMP3
chr31	CDS	712807	712998	SCAMP3
chr31	CDS	712584	712730	SCAMP3
chr31	CDS	712325	712458	SCAMP3
chr31	CDS	711943	712239	SCAMP3
chr31	mRNA	716844	719931	FAM189B
chr31	CDS	719713	719931	FAM189B
chr31	CDS	718986	719042	FAM189B
chr31	CDS	718711	718821	FAM189B
chr31	CDS	718432	718557	FAM189B
chr31	CDS	718243	718350	FAM189B
chr31	CDS	717886	718046	FAM189B
chr31	CDS	717658	717757	FAM189B
chr31	CDS	717497	717581	FAM189B
chr31	CDS	716844	717361	FAM189B
chr31	mRNA	722360	725202	SCAMP3
chr31	CDS	725114	725202	SCAMP3
chr31	CDS	724615	724738	SCAMP3
chr31	CDS	724445	724522	SCAMP3
chr31	CDS	724182	724316	SCAMP3
chr31	CDS	723984	724104	SCAMP3
chr31	CDS	723762	723890	SCAMP3
chr31	CDS	723412	723571	SCAMP3
chr31	CDS	722887	722988	SCAMP3
chr31	CDS	722688	722805	SCAMP3
chr31	CDS	722360	722554	SCAMP3
chr31	mRNA	727239	733832	CLK2
chr31	CDS	733776	733832	CLK2
chr31	CDS	733449	733618	CLK2
chr31	CDS	733011	733245	CLK2
chr31	CDS	731169	731265	CLK2
chr31	CDS	730755	730821	CLK2
chr31	CDS	730306	730422	CLK2
chr31	CDS	729912	730078	CLK2
chr31	CDS	729344	729438	CLK2
chr31	CDS	728858	728987	CLK2
chr31	CDS	728497	728579	CLK2
chr31	CDS	728185	728264	CLK2
chr31	CDS	727861	727951	CLK2
chr31	CDS	727239	727421	CLK2
chr31	mRNA	736055	743118	HCN3
chr31	CDS	736055	736383	HCN3
chr31	CDS	738467	738896	HCN3
chr31	CDS	739041	739202	HCN3
chr31	CDS	739654	739929	HCN3
chr31	CDS	740298	740444	HCN3
chr31	CDS	740533	740773	HCN3
chr31	CDS	741357	741521	HCN3
chr31	CDS	742013	743118	HCN3
chr31	mRNA	746902	749411	FDPS
chr31	CDS	746902	747042	FDPS
chr31	CDS	747329	747469	FDPS
chr31	CDS	747556	747636	FDPS
chr31	CDS	747748	747887	FDPS
chr31	CDS	748126	748197	FDPS
chr31	CDS	748468	748540	FDPS
chr31	CDS	748689	748766	FDPS
chr31	CDS	748841	748975	FDPS
chr31	CDS	749259	749411	FDPS
chr31	mRNA	751946	754509	#N/A
chr31	CDS	751946	752249	#N/A
chr31	CDS	753075	753173	#N/A
chr31	CDS	753629	753706	#N/A
chr31	CDS	753986	754160	#N/A
chr31	CDS	754298	754403	#N/A
chr31	CDS	754504	754509	#N/A
chr31	mRNA	755430	757321	RUSC1
chr31	CDS	755430	755886	RUSC1
chr31	CDS	756351	756480	RUSC1
chr31	CDS	757153	757321	RUSC1
chr31	mRNA	761652	768320	ASH1L
chr31	CDS	768239	768320	ASH1L
chr31	CDS	766297	766435	ASH1L
chr31	CDS	765534	765706	ASH1L
chr31	CDS	764917	765083	ASH1L
chr31	CDS	763714	763754	ASH1L
chr31	CDS	762699	763000	ASH1L
chr31	CDS	761652	761743	ASH1L
chr31	mRNA	769023	810250	ASH1L
chr31	CDS	809831	810250	ASH1L
chr31	CDS	797693	802442	ASH1L
chr31	CDS	792767	792868	ASH1L
chr31	CDS	787727	788468	ASH1L
chr31	CDS	786479	786658	ASH1L
chr31	CDS	780453	780547	ASH1L
chr31	CDS	777806	777879	ASH1L
chr31	CDS	776205	776250	ASH1L
chr31	CDS	775891	775999	ASH1L
chr31	CDS	775299	775505	ASH1L
chr31	CDS	774140	774286	ASH1L
chr31	CDS	772519	772627	ASH1L
chr31	CDS	772183	772344	ASH1L
chr31	CDS	771899	771993	ASH1L
chr31	CDS	771469	771626	ASH1L
chr31	CDS	770576	770728	ASH1L
chr31	CDS	770064	770118	ASH1L
chr31	CDS	769829	769961	ASH1L
chr31	CDS	769023	769355	ASH1L
chr31	mRNA	819788	831481	DAP3
chr31	CDS	819788	819829	DAP3
chr31	CDS	825650	825772	DAP3
chr31	CDS	827384	827485	DAP3
chr31	CDS	828732	828840	DAP3
chr31	CDS	829166	829258	DAP3
chr31	CDS	829806	829936	DAP3
chr31	CDS	830309	830389	DAP3
chr31	CDS	830793	830952	DAP3
chr31	CDS	831426	831481	DAP3
chr31	mRNA	833009	834100	MSTO1
chr31	CDS	833009	833086	MSTO1
chr31	CDS	833171	833279	MSTO1
chr31	CDS	833375	833429	MSTO1
chr31	CDS	833503	833578	MSTO1
chr31	CDS	833969	834100	MSTO1
chr31	mRNA	834453	837702	MSTO1
chr31	CDS	834453	834622	MSTO1
chr31	CDS	834753	834870	MSTO1
chr31	CDS	834968	835102	MSTO1
chr31	CDS	835212	835364	MSTO1
chr31	CDS	836159	836290	MSTO1
chr31	CDS	836486	836670	MSTO1
chr31	CDS	836907	837008	MSTO1
chr31	CDS	837090	837208	MSTO1
chr31	CDS	837464	837702	MSTO1
chr31	mRNA	838377	867399	GON4L
chr31	CDS	867033	867399	GON4L
chr31	CDS	864892	865053	GON4L
chr31	CDS	863950	864146	GON4L
chr31	CDS	862800	862874	GON4L
chr31	CDS	862411	862461	GON4L
chr31	CDS	861602	861652	GON4L
chr31	CDS	860726	860821	GON4L
chr31	CDS	860418	860522	GON4L
chr31	CDS	859383	859553	GON4L
chr31	CDS	858412	858604	GON4L
chr31	CDS	857532	857633	GON4L
chr31	CDS	856212	856252	GON4L
chr31	CDS	855804	855907	GON4L
chr31	CDS	853504	853702	GON4L
chr31	CDS	852710	852796	GON4L
chr31	CDS	852017	852188	GON4L
chr31	CDS	851677	851821	GON4L
chr31	CDS	851334	851484	GON4L
chr31	CDS	850596	850712	GON4L
chr31	CDS	847689	849425	GON4L
chr31	CDS	846869	847112	GON4L
chr31	CDS	845735	845916	GON4L
chr31	CDS	845005	845202	GON4L
chr31	CDS	844300	844443	GON4L
chr31	CDS	843675	843818	GON4L
chr31	CDS	843257	843376	GON4L
chr31	CDS	842853	842966	GON4L
chr31	CDS	842157	842364	GON4L
chr31	CDS	840727	841519	GON4L
chr31	CDS	840105	840207	GON4L
chr31	CDS	838377	838526	GON4L
chr31	mRNA	868150	879116	SYT11
chr31	CDS	868150	868183	SYT11
chr31	CDS	872730	873553	SYT11
chr31	CDS	876872	876992	SYT11
chr31	CDS	878806	879116	SYT11
chr31	mRNA	890535	893981	RIT1
chr31	CDS	893888	893981	RIT1
chr31	CDS	893415	893471	RIT1
chr31	CDS	892539	892612	RIT1
chr31	CDS	891865	892056	RIT1
chr31	CDS	890535	890765	RIT1
chr31	mRNA	895560	906236	KIAA0907
chr31	CDS	906190	906236	KIAA0907
chr31	CDS	905805	906042	KIAA0907
chr31	CDS	904301	904429	KIAA0907
chr31	CDS	903871	903950	KIAA0907
chr31	CDS	903213	903265	KIAA0907
chr31	CDS	902509	902672	KIAA0907
chr31	CDS	901918	902129	KIAA0907
chr31	CDS	901266	901326	KIAA0907
chr31	CDS	900433	900490	KIAA0907
chr31	CDS	899966	900219	KIAA0907
chr31	CDS	899304	899459	KIAA0907
chr31	CDS	898223	898335	KIAA0907
chr31	CDS	896747	896838	KIAA0907
chr31	CDS	895560	895759	KIAA0907
chr31	mRNA	928606	979312	GATAD2B
chr31	CDS	928606	928717	GATAD2B
chr31	CDS	929457	929622	GATAD2B
chr31	CDS	930907	931061	GATAD2B
chr31	CDS	932286	932314	GATAD2B
chr31	CDS	934547	934765	GATAD2B
chr31	CDS	937287	937395	GATAD2B
chr31	CDS	938353	938874	GATAD2B
chr31	CDS	939003	939473	GATAD2B
chr31	CDS	940041	940280	GATAD2B
chr31	CDS	941199	941704	GATAD2B
chr31	CDS	941809	941916	GATAD2B
chr31	CDS	941995	942170	GATAD2B
chr31	CDS	942619	942996	GATAD2B
chr31	CDS	943669	943736	GATAD2B
chr31	CDS	943836	944033	GATAD2B
chr31	CDS	944771	945047	GATAD2B
chr31	CDS	966481	966810	GATAD2B
chr31	CDS	970639	970768	GATAD2B
chr31	CDS	971037	971168	GATAD2B
chr31	CDS	971492	971623	GATAD2B
chr31	CDS	973620	973790	GATAD2B
chr31	CDS	975629	975944	GATAD2B
chr31	CDS	977079	977281	GATAD2B
chr31	CDS	978198	978308	GATAD2B
chr31	CDS	978909	979026	GATAD2B
chr31	CDS	979179	979312	GATAD2B
chr31	mRNA	984571	988581	SLC27A3
chr31	CDS	988083	988581	SLC27A3
chr31	CDS	986503	986712	SLC27A3
chr31	CDS	986062	986417	SLC27A3
chr31	CDS	985783	985977	SLC27A3
chr31	CDS	985596	985686	SLC27A3
chr31	CDS	985278	985479	SLC27A3
chr31	CDS	985054	985151	SLC27A3
chr31	CDS	984834	984964	SLC27A3
chr31	CDS	984571	984747	SLC27A3
chr31	mRNA	990189	1028816	INTS3
chr31	CDS	1028718	1028816	INTS3
chr31	CDS	1026245	1026328	INTS3
chr31	CDS	1025069	1025152	INTS3
chr31	CDS	1020027	1020140	INTS3
chr31	CDS	1019713	1019797	INTS3
chr31	CDS	1018086	1018152	INTS3
chr31	CDS	1014399	1014543	INTS3
chr31	CDS	1013363	1013492	INTS3
chr31	CDS	1010108	1010205	INTS3
chr31	CDS	1009128	1009319	INTS3
chr31	CDS	1008114	1008201	INTS3
chr31	CDS	1007492	1007571	INTS3
chr31	CDS	1005436	1005527	INTS3
chr31	CDS	1004493	1004599	INTS3
chr31	CDS	1003587	1003706	INTS3
chr31	CDS	1002083	1002212	INTS3
chr31	CDS	1001104	1001158	INTS3
chr31	CDS	1000069	1000172	INTS3
chr31	CDS	999496	999540	INTS3
chr31	CDS	999006	999125	INTS3
chr31	CDS	998718	998871	INTS3
chr31	CDS	996852	996920	INTS3
chr31	CDS	995448	995523	INTS3
chr31	CDS	993701	993814	INTS3
chr31	CDS	993560	993608	INTS3
chr31	CDS	992530	992697	INTS3
chr31	CDS	990906	991006	INTS3
chr31	CDS	990619	990691	INTS3
chr31	CDS	990387	990543	INTS3
chr31	CDS	990189	990266	INTS3
chr31	mRNA	1030566	1040596	NPR1
chr31	CDS	1039924	1040596	NPR1
chr31	CDS	1038148	1038347	NPR1
chr31	CDS	1037734	1037847	NPR1
chr31	CDS	1037199	1037334	NPR1
chr31	CDS	1036858	1036949	NPR1
chr31	CDS	1036634	1036769	NPR1
chr31	CDS	1036457	1036541	NPR1
chr31	CDS	1036232	1036352	NPR1
chr31	CDS	1036053	1036127	NPR1
chr31	CDS	1035886	1035963	NPR1
chr31	CDS	1035694	1035798	NPR1
chr31	CDS	1035474	1035545	NPR1
chr31	CDS	1034838	1034997	NPR1
chr31	CDS	1034605	1034760	NPR1
chr31	CDS	1033682	1033850	NPR1
chr31	CDS	1033434	1033580	NPR1
chr31	CDS	1032744	1032936	NPR1
chr31	CDS	1032482	1032656	NPR1
chr31	CDS	1031074	1031172	NPR1
chr31	CDS	1030895	1030986	NPR1
chr31	CDS	1030566	1030628	NPR1
chr31	mRNA	1041971	1046701	ILF2
chr31	CDS	1041971	1041975	ILF2
chr31	CDS	1042583	1042642	ILF2
chr31	CDS	1042921	1042963	ILF2
chr31	CDS	1043982	1044086	ILF2
chr31	CDS	1044350	1044427	ILF2
chr31	CDS	1044627	1044729	ILF2
chr31	CDS	1044807	1044872	ILF2
chr31	CDS	1044986	1045102	ILF2
chr31	CDS	1045224	1045302	ILF2
chr31	CDS	1045957	1046071	ILF2
chr31	CDS	1046146	1046236	ILF2
chr31	CDS	1046541	1046701	ILF2
chr31	mRNA	1047416	1053709	Smad4
chr31	CDS	1053473	1053709	Smad4
chr31	CDS	1051984	1052297	Smad4
chr31	CDS	1050746	1051276	Smad4
chr31	CDS	1049879	1050047	Smad4
chr31	CDS	1049326	1049464	Smad4
chr31	CDS	1049059	1049225	Smad4
chr31	CDS	1048453	1048757	Smad4
chr31	CDS	1047851	1047897	Smad4
chr31	CDS	1047628	1047746	Smad4
chr31	CDS	1047416	1047520	Smad4
chr31	mRNA	1057647	1064343	CHTOP
chr31	CDS	1064279	1064343	CHTOP
chr31	CDS	1062631	1062784	CHTOP
chr31	CDS	1059376	1059562	CHTOP
chr31	CDS	1059124	1059261	CHTOP
chr31	CDS	1057647	1057849	CHTOP
chr31	mRNA	1071645	1072389	S100A13
chr31	CDS	1071645	1071797	S100A13
chr31	CDS	1072252	1072389	S100A13
chr31	mRNA	1073279	1075245	S100A14
chr31	CDS	1073279	1073491	S100A14
chr31	CDS	1074881	1075027	S100A14
chr31	CDS	1075126	1075245	S100A14
chr31	mRNA	1080146	1084830	S100A16
chr31	CDS	1080146	1080298	S100A16
chr31	CDS	1080412	1080572	S100A16
chr31	CDS	1083957	1084107	S100A16
chr31	CDS	1084672	1084830	S100A16
chr31	mRNA	1086998	1087412	S100A4
chr31	CDS	1086998	1087138	S100A4
chr31	CDS	1087248	1087412	S100A4
chr31	mRNA	1088899	1089542	S100A6
chr31	CDS	1088899	1089036	S100A6
chr31	CDS	1089402	1089542	S100A6
chr31	mRNA	1091640	1092456	-
chr31	CDS	1091640	1091680	-
chr31	CDS	1091795	1091951	-
chr31	CDS	1092229	1092456	-
chr31	mRNA	1094448	1100479	S100A9
chr31	CDS	1094448	1094641	S100A9
chr31	CDS	1095332	1095545	S100A9
chr31	CDS	1095907	1096008	S100A9
chr31	CDS	1099435	1099593	S100A9
chr31	CDS	1100282	1100479	S100A9
chr31	mRNA	1200668	1208185	-
chr31	CDS	1207989	1208185	-
chr31	CDS	1202345	1202470	-
chr31	CDS	1200668	1202063	-
chr31	mRNA	1240972	1243126	-
chr31	CDS	1242931	1243126	-
chr31	CDS	1240972	1241408	-
chr31	mRNA	1317851	1318591	-
chr31	CDS	1317851	1318131	-
chr31	CDS	1318393	1318591	-
chr31	mRNA	1344556	1347612	PUS3
chr31	CDS	1344556	1344942	PUS3
chr31	CDS	1346089	1346657	PUS3
chr31	CDS	1347048	1347238	PUS3
chr31	CDS	1347359	1347612	PUS3
chr31	mRNA	1348150	1350589	RPUSD4
chr31	CDS	1348150	1348314	RPUSD4
chr31	CDS	1348419	1348572	RPUSD4
chr31	CDS	1349140	1349341	RPUSD4
chr31	CDS	1349572	1349665	RPUSD4
chr31	CDS	1349744	1349894	RPUSD4
chr31	CDS	1350160	1350257	RPUSD4
chr31	CDS	1350392	1350589	RPUSD4
chr31	mRNA	1351750	1355306	PANX3
chr31	CDS	1351750	1351811	PANX3
chr31	CDS	1351901	1352313	PANX3
chr31	CDS	1353102	1353244	PANX3
chr31	CDS	1353433	1353647	PANX3
chr31	CDS	1353770	1354413	PANX3
chr31	CDS	1355245	1355306	PANX3
chr31	mRNA	1367683	1375017	ESAM
chr31	CDS	1374972	1375017	ESAM
chr31	CDS	1369841	1369998	ESAM
chr31	CDS	1369167	1369380	ESAM
chr31	CDS	1368935	1369090	ESAM
chr31	CDS	1368581	1368703	ESAM
chr31	CDS	1368346	1368484	ESAM
chr31	CDS	1367683	1368016	ESAM
chr31	mRNA	1377920	1406838	MSANTD2
chr31	CDS	1406632	1406838	MSANTD2
chr31	CDS	1392844	1393102	MSANTD2
chr31	CDS	1387728	1387788	MSANTD2
chr31	CDS	1377920	1378778	MSANTD2
chr31	mRNA	1414200	1423325	ROBO3
chr31	CDS	1414200	1414347	ROBO3
chr31	CDS	1416281	1416607	ROBO3
chr31	CDS	1417239	1417396	ROBO3
chr31	CDS	1417468	1417802	ROBO3
chr31	CDS	1418146	1418273	ROBO3
chr31	CDS	1418358	1418482	ROBO3
chr31	CDS	1418565	1418736	ROBO3
chr31	CDS	1418841	1419049	ROBO3
chr31	CDS	1419197	1419278	ROBO3
chr31	CDS	1419363	1419528	ROBO3
chr31	CDS	1419615	1419781	ROBO3
chr31	CDS	1419870	1419991	ROBO3
chr31	CDS	1420082	1420298	ROBO3
chr31	CDS	1420366	1420478	ROBO3
chr31	CDS	1420757	1420928	ROBO3
chr31	CDS	1421049	1421295	ROBO3
chr31	CDS	1421506	1421609	ROBO3
chr31	CDS	1421692	1421894	ROBO3
chr31	CDS	1421942	1422126	ROBO3
chr31	CDS	1422193	1422354	ROBO3
chr31	CDS	1422647	1422753	ROBO3
chr31	CDS	1422831	1422908	ROBO3
chr31	CDS	1422978	1423085	ROBO3
chr31	CDS	1423165	1423325	ROBO3
chr31	mRNA	1423775	1429797	ROBO4
chr31	CDS	1429677	1429797	ROBO4
chr31	CDS	1429304	1429582	ROBO4
chr31	CDS	1428151	1428254	ROBO4
chr31	CDS	1427833	1428052	ROBO4
chr31	CDS	1427638	1427759	ROBO4
chr31	CDS	1426862	1427033	ROBO4
chr31	CDS	1426631	1426781	ROBO4
chr31	CDS	1426412	1426542	ROBO4
chr31	CDS	1425736	1425858	ROBO4
chr31	CDS	1425369	1425654	ROBO4
chr31	CDS	1423775	1425248	ROBO4
chr31	mRNA	1431757	1435536	HEPACAM
chr31	CDS	1435473	1435536	HEPACAM
chr31	CDS	1433496	1433837	HEPACAM
chr31	CDS	1432975	1433256	HEPACAM
chr31	CDS	1432792	1432885	HEPACAM
chr31	CDS	1432231	1432301	HEPACAM
chr31	CDS	1432058	1432128	HEPACAM
chr31	CDS	1431757	1431975	HEPACAM
chr31	mRNA	1437165	1453757	CCDC15
chr31	CDS	1437165	1437296	CCDC15
chr31	CDS	1439530	1439679	CCDC15
chr31	CDS	1440545	1440733	CCDC15
chr31	CDS	1441595	1441711	CCDC15
chr31	CDS	1445634	1445789	CCDC15
chr31	CDS	1448078	1448197	CCDC15
chr31	CDS	1450132	1450235	CCDC15
chr31	CDS	1452305	1452484	CCDC15
chr31	CDS	1452552	1452700	CCDC15
chr31	CDS	1453642	1453757	CCDC15
chr31	mRNA	1456936	1463821	SLC37A2
chr31	CDS	1456936	1456994	SLC37A2
chr31	CDS	1457117	1457243	SLC37A2
chr31	CDS	1457911	1457936	SLC37A2
chr31	CDS	1458550	1458631	SLC37A2
chr31	CDS	1458717	1458804	SLC37A2
chr31	CDS	1459148	1459226	SLC37A2
chr31	CDS	1459359	1459494	SLC37A2
chr31	CDS	1459734	1459810	SLC37A2
chr31	CDS	1459887	1460053	SLC37A2
chr31	CDS	1460442	1460479	SLC37A2
chr31	CDS	1460775	1460927	SLC37A2
chr31	CDS	1461009	1461099	SLC37A2
chr31	CDS	1461187	1461249	SLC37A2
chr31	CDS	1461741	1461826	SLC37A2
chr31	CDS	1462661	1462709	SLC37A2
chr31	CDS	1463046	1463119	SLC37A2
chr31	CDS	1463446	1463524	SLC37A2
chr31	CDS	1463640	1463821	SLC37A2
chr31	mRNA	1532348	1565753	PKNOX2
chr31	CDS	1532348	1532461	PKNOX2
chr31	CDS	1538039	1538328	PKNOX2
chr31	CDS	1539502	1539586	PKNOX2
chr31	CDS	1544779	1544918	PKNOX2
chr31	CDS	1549308	1549479	PKNOX2
chr31	CDS	1552340	1552528	PKNOX2
chr31	CDS	1558766	1558898	PKNOX2
chr31	CDS	1558973	1559070	PKNOX2
chr31	CDS	1560708	1560827	PKNOX2
chr31	CDS	1562987	1563063	PKNOX2
chr31	CDS	1563483	1563661	PKNOX2
chr31	CDS	1565503	1565753	PKNOX2
chr31	mRNA	1569264	1580653	FEZ1
chr31	CDS	1580379	1580653	FEZ1
chr31	CDS	1576199	1576295	FEZ1
chr31	CDS	1574838	1574927	FEZ1
chr31	CDS	1573991	1574204	FEZ1
chr31	CDS	1572156	1572430	FEZ1
chr31	CDS	1570624	1570704	FEZ1
chr31	CDS	1570143	1570218	FEZ1
chr31	CDS	1569264	1569340	FEZ1
chr31	mRNA	1593903	1596842	-
chr31	CDS	1593903	1593948	-
chr31	CDS	1594029	1594376	-
chr31	CDS	1595154	1595261	-
chr31	CDS	1595662	1595937	-
chr31	CDS	1596077	1596358	-
chr31	CDS	1596598	1596842	-
chr31	mRNA	1596870	1598633	-
chr31	CDS	1596870	1597254	-
chr31	CDS	1597349	1597651	-
chr31	CDS	1598036	1598158	-
chr31	CDS	1598323	1598469	-
chr31	CDS	1598554	1598633	-
chr31	mRNA	1603432	1631738	CDON
chr31	CDS	1631498	1631738	CDON
chr31	CDS	1630252	1630608	CDON
chr31	CDS	1625967	1626250	CDON
chr31	CDS	1623945	1624119	CDON
chr31	CDS	1622687	1622815	CDON
chr31	CDS	1620775	1620981	CDON
chr31	CDS	1619932	1620029	CDON
chr31	CDS	1618434	1618539	CDON
chr31	CDS	1615104	1615226	CDON
chr31	CDS	1613399	1613626	CDON
chr31	CDS	1612008	1612282	CDON
chr31	CDS	1609521	1609600	CDON
chr31	CDS	1604284	1604537	CDON
chr31	CDS	1603432	1603598	CDON
chr31	mRNA	1632592	1638633	CDON
chr31	CDS	1638558	1638633	CDON
chr31	CDS	1635958	1636230	CDON
chr31	CDS	1633888	1634034	CDON
chr31	CDS	1633458	1633601	CDON
chr31	CDS	1632592	1632890	CDON
chr31	mRNA	1676189	1680640	CHEK1
chr31	CDS	1680570	1680640	CHEK1
chr31	CDS	1679901	1680124	CHEK1
chr31	CDS	1679720	1679784	CHEK1
chr31	CDS	1679582	1679651	CHEK1
chr31	CDS	1679322	1679510	CHEK1
chr31	CDS	1678410	1678514	CHEK1
chr31	CDS	1678238	1678333	CHEK1
chr31	CDS	1678056	1678164	CHEK1
chr31	CDS	1677556	1677733	CHEK1
chr31	CDS	1676686	1676817	CHEK1
chr31	CDS	1676509	1676610	CHEK1
chr31	CDS	1676189	1676284	CHEK1
chr31	mRNA	1681084	1696158	STT3A
chr31	CDS	1695854	1696158	STT3A
chr31	CDS	1694741	1694807	STT3A
chr31	CDS	1693345	1693464	STT3A
chr31	CDS	1693095	1693206	STT3A
chr31	CDS	1692541	1692652	STT3A
chr31	CDS	1692294	1692368	STT3A
chr31	CDS	1691139	1691356	STT3A
chr31	CDS	1690710	1691056	STT3A
chr31	CDS	1688814	1688937	STT3A
chr31	CDS	1688453	1688513	STT3A
chr31	CDS	1687462	1687583	STT3A
chr31	CDS	1686885	1687030	STT3A
chr31	CDS	1686567	1686657	STT3A
chr31	CDS	1685783	1685889	STT3A
chr31	CDS	1685203	1685367	STT3A
chr31	CDS	1684227	1684407	STT3A
chr31	CDS	1683524	1683679	STT3A
chr31	CDS	1683254	1683345	STT3A
chr31	CDS	1682361	1682516	STT3A
chr31	CDS	1682041	1682229	STT3A
chr31	CDS	1681850	1681966	STT3A
chr31	CDS	1681673	1681775	STT3A
chr31	CDS	1681402	1681590	STT3A
chr31	CDS	1681208	1681323	STT3A
chr31	CDS	1681084	1681122	STT3A
chr31	mRNA	1699177	1714162	FAM118B
chr31	CDS	1714132	1714162	FAM118B
chr31	CDS	1710836	1710884	FAM118B
chr31	CDS	1705821	1705898	FAM118B
chr31	CDS	1703369	1703621	FAM118B
chr31	CDS	1702488	1702715	FAM118B
chr31	CDS	1700966	1701094	FAM118B
chr31	CDS	1700116	1700401	FAM118B
chr31	CDS	1699435	1699494	FAM118B
chr31	CDS	1699177	1699190	FAM118B
chr31	mRNA	1714905	1717122	TIRAP
chr31	CDS	1714905	1714950	TIRAP
chr31	CDS	1716089	1717122	TIRAP
chr31	mRNA	1718402	1743237	DCPS
chr31	CDS	1718402	1718569	DCPS
chr31	CDS	1718921	1719089	DCPS
chr31	CDS	1729068	1729213	DCPS
chr31	CDS	1735853	1735966	DCPS
chr31	CDS	1740852	1740962	DCPS
chr31	CDS	1742971	1743237	DCPS
chr31	mRNA	1756545	1772048	ST3GAL4
chr31	CDS	1756545	1756579	ST3GAL4
chr31	CDS	1760423	1760498	ST3GAL4
chr31	CDS	1767602	1767680	ST3GAL4
chr31	CDS	1769084	1769153	ST3GAL4
chr31	CDS	1769566	1769646	ST3GAL4
chr31	CDS	1769727	1769824	ST3GAL4
chr31	CDS	1770210	1770270	ST3GAL4
chr31	CDS	1770572	1770667	ST3GAL4
chr31	CDS	1770788	1770977	ST3GAL4
chr31	CDS	1771108	1771251	ST3GAL4
chr31	CDS	1771612	1771755	ST3GAL4
chr31	CDS	1771962	1772048	ST3GAL4
chr31	mRNA	2446691	2520517	FLI1
chr31	CDS	2446691	2446708	FLI1
chr31	CDS	2484047	2484258	FLI1
chr31	CDS	2492665	2492819	FLI1
chr31	CDS	2496110	2496313	FLI1
chr31	CDS	2502863	2502931	FLI1
chr31	CDS	2516128	2516193	FLI1
chr31	CDS	2517502	2517564	FLI1
chr31	CDS	2518859	2518906	FLI1
chr31	CDS	2519988	2520517	FLI1
chr31	mRNA	2576080	2587732	KCNJ5
chr31	CDS	2576080	2577019	KCNJ5
chr31	CDS	2587386	2587732	KCNJ5
chr31	mRNA	2700002	2793711	ARHGAP32
chr31	CDS	2793556	2793711	ARHGAP32
chr31	CDS	2774034	2774125	ARHGAP32
chr31	CDS	2772495	2772579	ARHGAP32
chr31	CDS	2736491	2736577	ARHGAP32
chr31	CDS	2717493	2717630	ARHGAP32
chr31	CDS	2715248	2715340	ARHGAP32
chr31	CDS	2713422	2713544	ARHGAP32
chr31	CDS	2711123	2711200	ARHGAP32
chr31	CDS	2700002	2700262	ARHGAP32
chr31	mRNA	2936222	2970848	BARX2
chr31	CDS	2936222	2936408	BARX2
chr31	CDS	2966027	2966324	BARX2
chr31	CDS	2969264	2969348	BARX2
chr31	CDS	2970597	2970848	BARX2
chr31	mRNA	3027107	3039296	TMEM45B
chr31	CDS	3027107	3027139	TMEM45B
chr31	CDS	3035790	3035991	TMEM45B
chr31	CDS	3036334	3036549	TMEM45B
chr31	CDS	3037416	3037600	TMEM45B
chr31	CDS	3038492	3038637	TMEM45B
chr31	CDS	3039179	3039296	TMEM45B
chr31	mRNA	3047876	3051177	-
chr31	CDS	3047876	3048062	-
chr31	CDS	3048333	3048545	-
chr31	CDS	3049040	3049224	-
chr31	CDS	3049604	3049749	-
chr31	CDS	3049976	3050098	-
chr31	CDS	3051111	3051177	-
chr31	mRNA	3067373	3113842	APLP2
chr31	CDS	3113762	3113842	APLP2
chr31	CDS	3090252	3090425	APLP2
chr31	CDS	3088951	3089080	APLP2
chr31	CDS	3085340	3085452	APLP2
chr31	CDS	3083640	3083815	APLP2
chr31	CDS	3082879	3083096	APLP2
chr31	CDS	3078865	3078980	APLP2
chr31	CDS	3078580	3078654	APLP2
chr31	CDS	3077230	3077388	APLP2
chr31	CDS	3076700	3076828	APLP2
chr31	CDS	3074099	3074198	APLP2
chr31	CDS	3073352	3073522	APLP2
chr31	CDS	3069763	3069845	APLP2
chr31	CDS	3068873	3068947	APLP2
chr31	CDS	3068267	3068422	APLP2
chr31	CDS	3067373	3067474	APLP2
chr31	mRNA	3142647	3150530	PRDM10
chr31	CDS	3142647	3142739	PRDM10
chr31	CDS	3144590	3144754	PRDM10
chr31	CDS	3146408	3146467	PRDM10
chr31	CDS	3150402	3150530	PRDM10
chr31	mRNA	3150559	3175093	PRDM10
chr31	CDS	3150559	3150610	PRDM10
chr31	CDS	3150980	3151221	PRDM10
chr31	CDS	3152276	3152479	PRDM10
chr31	CDS	3154546	3154618	PRDM10
chr31	CDS	3155095	3155212	PRDM10
chr31	CDS	3156153	3156282	PRDM10
chr31	CDS	3158447	3158674	PRDM10
chr31	CDS	3163223	3163570	PRDM10
chr31	CDS	3165386	3165541	PRDM10
chr31	CDS	3166560	3166739	PRDM10
chr31	CDS	3167501	3167611	PRDM10
chr31	CDS	3168702	3168902	PRDM10
chr31	CDS	3169482	3169625	PRDM10
chr31	CDS	3170724	3170894	PRDM10
chr31	CDS	3172039	3172179	PRDM10
chr31	CDS	3172983	3173151	PRDM10
chr31	CDS	3173766	3173878	PRDM10
chr31	CDS	3174857	3175093	PRDM10
chr31	mRNA	3180144	3189958	NFRKB
chr31	CDS	3180144	3180291	NFRKB
chr31	CDS	3180381	3180508	NFRKB
chr31	CDS	3181573	3181747	NFRKB
chr31	CDS	3181965	3182066	NFRKB
chr31	CDS	3182646	3182719	NFRKB
chr31	CDS	3185798	3185882	NFRKB
chr31	CDS	3186335	3186515	NFRKB
chr31	CDS	3187251	3187359	NFRKB
chr31	CDS	3187845	3187971	NFRKB
chr31	CDS	3188874	3188939	NFRKB
chr31	CDS	3189732	3189812	NFRKB
chr31	CDS	3189903	3189958	NFRKB
chr31	mRNA	3220128	3234354	ST14
chr31	CDS	3220128	3220319	ST14
chr31	CDS	3223636	3223795	ST14
chr31	CDS	3223996	3224123	ST14
chr31	CDS	3224662	3224732	ST14
chr31	CDS	3225199	3225359	ST14
chr31	CDS	3225866	3225901	ST14
chr31	CDS	3226338	3226575	ST14
chr31	CDS	3226810	3226949	ST14
chr31	CDS	3227381	3227478	ST14
chr31	CDS	3228038	3228147	ST14
chr31	CDS	3229101	3229231	ST14
chr31	CDS	3229521	3229625	ST14
chr31	CDS	3230641	3230748	ST14
chr31	CDS	3231167	3231280	ST14
chr31	CDS	3231473	3231598	ST14
chr31	CDS	3231990	3232176	ST14
chr31	CDS	3232943	3233202	ST14
chr31	CDS	3233488	3233624	ST14
chr31	CDS	3234193	3234354	ST14
chr31	mRNA	3278275	3294926	ZBTB44
chr31	CDS	3293909	3294926	ZBTB44
chr31	CDS	3289228	3289312	ZBTB44
chr31	CDS	3283272	3283435	ZBTB44
chr31	CDS	3280675	3280975	ZBTB44
chr31	CDS	3278275	3278557	ZBTB44
chr31	mRNA	3324098	3338082	ADAMTS8
chr31	CDS	3337435	3338082	ADAMTS8
chr31	CDS	3329600	3329839	ADAMTS8
chr31	CDS	3329281	3329413	ADAMTS8
chr31	CDS	3328675	3328842	ADAMTS8
chr31	CDS	3328197	3328540	ADAMTS8
chr31	CDS	3327527	3327710	ADAMTS8
chr31	CDS	3327075	3327247	ADAMTS8
chr31	CDS	3326789	3326964	ADAMTS8
chr31	CDS	3324098	3324830	ADAMTS8
chr31	mRNA	3347033	3358228	ADAMTS15
chr31	CDS	3347033	3347929	ADAMTS15
chr31	CDS	3352778	3352910	ADAMTS15
chr31	CDS	3353722	3353889	ADAMTS15
chr31	CDS	3354282	3354565	ADAMTS15
chr31	CDS	3354906	3355083	ADAMTS15
chr31	CDS	3355697	3355872	ADAMTS15
chr31	CDS	3356850	3357025	ADAMTS15
chr31	CDS	3357448	3358228	ADAMTS15
chr31	mRNA	3481331	3501845	SNX19
chr31	CDS	3500948	3501845	SNX19
chr31	CDS	3500310	3500880	SNX19
chr31	CDS	3499756	3499799	SNX19
chr31	CDS	3498897	3498997	SNX19
chr31	CDS	3498280	3498399	SNX19
chr31	CDS	3497825	3497955	SNX19
chr31	CDS	3496415	3496511	SNX19
chr31	CDS	3495977	3496166	SNX19
chr31	CDS	3493647	3493777	SNX19
chr31	CDS	3481331	3481501	SNX19
chr31	mRNA	3787290	3923005	NTM
chr31	CDS	3787290	3787422	NTM
chr31	CDS	3788241	3788357	NTM
chr31	CDS	3788562	3788646	NTM
chr31	CDS	3873171	3873403	NTM
chr31	CDS	3895739	3895864	NTM
chr31	CDS	3916474	3916608	NTM
chr31	CDS	3917265	3917385	NTM
chr31	CDS	3918296	3918447	NTM
chr31	CDS	3922797	3923005	NTM
chr31	mRNA	4294944	4338119	IGSF9B
chr31	CDS	4337713	4338119	IGSF9B
chr31	CDS	4335592	4335722	IGSF9B
chr31	CDS	4328763	4328960	IGSF9B
chr31	CDS	4327975	4328121	IGSF9B
chr31	CDS	4325441	4325592	IGSF9B
chr31	CDS	4324112	4324229	IGSF9B
chr31	CDS	4322578	4322719	IGSF9B
chr31	CDS	4322317	4322462	IGSF9B
chr31	CDS	4319836	4319978	IGSF9B
chr31	CDS	4317966	4318106	IGSF9B
chr31	CDS	4316901	4317017	IGSF9B
chr31	CDS	4314902	4315052	IGSF9B
chr31	CDS	4314440	4314551	IGSF9B
chr31	CDS	4311384	4311559	IGSF9B
chr31	CDS	4310399	4310625	IGSF9B
chr31	CDS	4310194	4310278	IGSF9B
chr31	CDS	4308436	4308597	IGSF9B
chr31	CDS	4307639	4307684	IGSF9B
chr31	CDS	4304663	4306288	IGSF9B
chr31	CDS	4295666	4295787	IGSF9B
chr31	CDS	4294944	4295167	IGSF9B
chr31	mRNA	4367774	4398505	JAM3
chr31	CDS	4367774	4367825	JAM3
chr31	CDS	4392798	4392863	JAM3
chr31	CDS	4393781	4393894	JAM3
chr31	CDS	4394357	4394509	JAM3
chr31	CDS	4394740	4394942	JAM3
chr31	CDS	4395369	4395468	JAM3
chr31	CDS	4396405	4396534	JAM3
chr31	CDS	4397789	4397843	JAM3
chr31	CDS	4398470	4398505	JAM3
chr31	mRNA	4407253	4417822	NCAPD3
chr31	CDS	4417758	4417822	NCAPD3
chr31	CDS	4416089	4416280	NCAPD3
chr31	CDS	4415653	4415750	NCAPD3
chr31	CDS	4415405	4415520	NCAPD3
chr31	CDS	4413886	4413993	NCAPD3
chr31	CDS	4413262	4413367	NCAPD3
chr31	CDS	4413058	4413165	NCAPD3
chr31	CDS	4411814	4412052	NCAPD3
chr31	CDS	4410963	4411042	NCAPD3
chr31	CDS	4409554	4409691	NCAPD3
chr31	CDS	4409084	4409217	NCAPD3
chr31	CDS	4408736	4408935	NCAPD3
chr31	CDS	4408049	4408159	NCAPD3
chr31	CDS	4407253	4407615	NCAPD3
chr31	mRNA	4417969	4423612	NCAPD3
chr31	CDS	4423408	4423612	NCAPD3
chr31	CDS	4422832	4422894	NCAPD3
chr31	CDS	4422573	4422656	NCAPD3
chr31	CDS	4419768	4419841	NCAPD3
chr31	CDS	4418744	4418879	NCAPD3
chr31	CDS	4417969	4417979	NCAPD3
chr31	mRNA	4425413	4430853	NCAPD3
chr31	CDS	4430784	4430853	NCAPD3
chr31	CDS	4429677	4429831	NCAPD3
chr31	CDS	4429102	4429264	NCAPD3
chr31	CDS	4428619	4428803	NCAPD3
chr31	CDS	4427611	4427787	NCAPD3
chr31	CDS	4427130	4427191	NCAPD3
chr31	CDS	4426777	4426864	NCAPD3
chr31	CDS	4425413	4425496	NCAPD3
chr31	mRNA	4431800	4438943	VPS26B
chr31	CDS	4431800	4432022	VPS26B
chr31	CDS	4435420	4435576	VPS26B
chr31	CDS	4436268	4436432	VPS26B
chr31	CDS	4437197	4437366	VPS26B
chr31	CDS	4438059	4438201	VPS26B
chr31	CDS	4438797	4438943	VPS26B
chr31	mRNA	4442659	4446976	THYN1
chr31	CDS	4446934	4446976	THYN1
chr31	CDS	4445731	4445960	THYN1
chr31	CDS	4445184	4445252	THYN1
chr31	CDS	4444395	4444487	THYN1
chr31	CDS	4443618	4443713	THYN1
chr31	CDS	4442821	4442971	THYN1
chr31	CDS	4442659	4442705	THYN1
chr31	mRNA	4449045	4454306	ACAD8
chr31	CDS	4449045	4449077	ACAD8
chr31	CDS	4449459	4449628	ACAD8
chr31	CDS	4450435	4450544	ACAD8
chr31	CDS	4450795	4450871	ACAD8
chr31	CDS	4451139	4451276	ACAD8
chr31	CDS	4451672	4451807	ACAD8
chr31	CDS	4451910	4452007	ACAD8
chr31	CDS	4452204	4452356	ACAD8
chr31	CDS	4453308	4453410	ACAD8
chr31	CDS	4454254	4454306	ACAD8
chr31	mRNA	4460139	4483383	GLB1L2
chr31	CDS	4460139	4460311	GLB1L2
chr31	CDS	4461322	4461390	GLB1L2
chr31	CDS	4461699	4461794	GLB1L2
chr31	CDS	4463924	4464032	GLB1L2
chr31	CDS	4464347	4464439	GLB1L2
chr31	CDS	4467259	4467340	GLB1L2
chr31	CDS	4470594	4470658	GLB1L2
chr31	CDS	4473523	4473607	GLB1L2
chr31	CDS	4474664	4474801	GLB1L2
chr31	CDS	4475441	4475521	GLB1L2
chr31	CDS	4476031	4476137	GLB1L2
chr31	CDS	4476541	4476687	GLB1L2
chr31	CDS	4477069	4477140	GLB1L2
chr31	CDS	4478004	4478082	GLB1L2
chr31	CDS	4479214	4479301	GLB1L2
chr31	CDS	4481678	4481792	GLB1L2
chr31	CDS	4482723	4482839	GLB1L2
chr31	CDS	4483297	4483383	GLB1L2
chr31	mRNA	4490846	4501551	B3GAT1
chr31	CDS	4501440	4501551	B3GAT1
chr31	CDS	4498179	4498687	B3GAT1
chr31	CDS	4495094	4495390	B3GAT1
chr31	CDS	4491404	4491489	B3GAT1
chr31	CDS	4491092	4491381	B3GAT1
chr31	CDS	4490846	4490991	B3GAT1
chr31	mRNA	4711695	4717741	-
chr31	CDS	4711695	4711966	-
chr31	CDS	4717624	4717741	-
chr31	mRNA	4749194	4791322	-
chr31	CDS	4749194	4749395	-
chr31	CDS	4749480	4749620	-
chr31	CDS	4750209	4750391	-
chr31	CDS	4751647	4751773	-
chr31	CDS	4752030	4752169	-
chr31	CDS	4752847	4753050	-
chr31	CDS	4753420	4753569	-
chr31	CDS	4753852	4754031	-
chr31	CDS	4754598	4754714	-
chr31	CDS	4755128	4755277	-
chr31	CDS	4755903	4756118	-
chr31	CDS	4756485	4756589	-
chr31	CDS	4756679	4756823	-
chr31	CDS	4756937	4757151	-
chr31	CDS	4758131	4758247	-
chr31	CDS	4759273	4759506	-
chr31	CDS	4759934	4760031	-
chr31	CDS	4760704	4760881	-
chr31	CDS	4761393	4761511	-
chr31	CDS	4762092	4762317	-
chr31	CDS	4763105	4763227	-
chr31	CDS	4764026	4764146	-
chr31	CDS	4764545	4764770	-
chr31	CDS	4765628	4765835	-
chr31	CDS	4767600	4767749	-
chr31	CDS	4767894	4767997	-
chr31	CDS	4768495	4768712	-
chr31	CDS	4770351	4770571	-
chr31	CDS	4770765	4770911	-
chr31	CDS	4771603	4771767	-
chr31	CDS	4772806	4772914	-
chr31	CDS	4773433	4773578	-
chr31	CDS	4773926	4774051	-
chr31	CDS	4774473	4774652	-
chr31	CDS	4774829	4775053	-
chr31	CDS	4775353	4775500	-
chr31	CDS	4775805	4776004	-
chr31	CDS	4776655	4776867	-
chr31	CDS	4777774	4777919	-
chr31	CDS	4778465	4778592	-
chr31	CDS	4779445	4779592	-
chr31	CDS	4779890	4780022	-
chr31	CDS	4780405	4780557	-
chr31	CDS	4780947	4781073	-
chr31	CDS	4781280	4781491	-
chr31	CDS	4782211	4782330	-
chr31	CDS	4782777	4782860	-
chr31	CDS	4783644	4783804	-
chr31	CDS	4784061	4784214	-
chr31	CDS	4784584	4784771	-
chr31	CDS	4784872	4784950	-
chr31	CDS	4785443	4785574	-
chr31	CDS	4786154	4786483	-
chr31	CDS	4786829	4786938	-
chr31	CDS	4787649	4787764	-
chr31	CDS	4788950	4789064	-
chr31	CDS	4789655	4789792	-
chr31	CDS	4791134	4791322	-
chr31	mRNA	4812553	4830881	ATP12A
chr31	CDS	4830743	4830881	ATP12A
chr31	CDS	4829792	4829982	ATP12A
chr31	CDS	4828116	4828175	ATP12A
chr31	CDS	4827009	4827212	ATP12A
chr31	CDS	4826314	4826427	ATP12A
chr31	CDS	4826012	4826146	ATP12A
chr31	CDS	4825362	4825479	ATP12A
chr31	CDS	4824638	4824906	ATP12A
chr31	CDS	4823967	4824165	ATP12A
chr31	CDS	4823365	4823474	ATP12A
chr31	CDS	4822866	4823000	ATP12A
chr31	CDS	4822391	4822583	ATP12A
chr31	CDS	4821726	4821901	ATP12A
chr31	CDS	4820527	4820663	ATP12A
chr31	CDS	4819652	4819802	ATP12A
chr31	CDS	4817470	4817638	ATP12A
chr31	CDS	4816614	4816768	ATP12A
chr31	CDS	4815799	4815922	ATP12A
chr31	CDS	4815336	4815481	ATP12A
chr31	CDS	4814572	4814705	ATP12A
chr31	CDS	4813515	4813616	ATP12A
chr31	CDS	4812768	4812859	ATP12A
chr31	CDS	4812553	4812581	ATP12A
chr31	mRNA	4859610	4865093	SCN3B
chr31	CDS	4859610	4859664	SCN3B
chr31	CDS	4861244	4861407	SCN3B
chr31	CDS	4863007	4863232	SCN3B
chr31	CDS	4864280	4864418	SCN3B
chr31	CDS	4865030	4865093	SCN3B
chr31	mRNA	4875574	4967109	GRAMD1B
chr31	CDS	4966748	4967109	GRAMD1B
chr31	CDS	4954689	4954766	GRAMD1B
chr31	CDS	4908135	4908345	GRAMD1B
chr31	CDS	4900846	4900866	GRAMD1B
chr31	CDS	4891676	4891760	GRAMD1B
chr31	CDS	4890689	4890792	GRAMD1B
chr31	CDS	4890438	4890533	GRAMD1B
chr31	CDS	4889877	4889957	GRAMD1B
chr31	CDS	4887418	4887533	GRAMD1B
chr31	CDS	4886779	4886935	GRAMD1B
chr31	CDS	4885888	4886077	GRAMD1B
chr31	CDS	4885359	4885502	GRAMD1B
chr31	CDS	4884373	4884491	GRAMD1B
chr31	CDS	4883669	4883811	GRAMD1B
chr31	CDS	4883016	4883119	GRAMD1B
chr31	CDS	4882403	4882606	GRAMD1B
chr31	CDS	4882098	4882188	GRAMD1B
chr31	CDS	4879749	4879856	GRAMD1B
chr31	CDS	4876395	4876512	GRAMD1B
chr31	CDS	4875574	4875663	GRAMD1B
chr31	mRNA	5089883	5093828	HSPA8
chr31	CDS	5089883	5090087	HSPA8
chr31	CDS	5090583	5090788	HSPA8
chr31	CDS	5090884	5091036	HSPA8
chr31	CDS	5091128	5091683	HSPA8
chr31	CDS	5092020	5092222	HSPA8
chr31	CDS	5092482	5092680	HSPA8
chr31	CDS	5093017	5093249	HSPA8
chr31	CDS	5093643	5093828	HSPA8
chr31	mRNA	5114840	5116703	BSX
chr31	CDS	5114840	5115107	BSX
chr31	CDS	5116113	5116309	BSX
chr31	CDS	5116458	5116703	BSX
chr31	mRNA	5125085	5160074	C11orf63
chr31	CDS	5159717	5160074	C11orf63
chr31	CDS	5155946	5156092	C11orf63
chr31	CDS	5153170	5153322	C11orf63
chr31	CDS	5152811	5152942	C11orf63
chr31	CDS	5149708	5149878	C11orf63
chr31	CDS	5149043	5149114	C11orf63
chr31	CDS	5148812	5148877	C11orf63
chr31	CDS	5148479	5148586	C11orf63
chr31	CDS	5147648	5147719	C11orf63
chr31	CDS	5147062	5147166	C11orf63
chr31	CDS	5146514	5146657	C11orf63
chr31	CDS	5146046	5146129	C11orf63
chr31	CDS	5145466	5145590	C11orf63
chr31	CDS	5143758	5143965	C11orf63
chr31	CDS	5142537	5142954	C11orf63
chr31	CDS	5139350	5139851	C11orf63
chr31	CDS	5134716	5134826	C11orf63
chr31	CDS	5132328	5132971	C11orf63
chr31	CDS	5131131	5131404	C11orf63
chr31	CDS	5128744	5128824	C11orf63
chr31	CDS	5127387	5127512	C11orf63
chr31	CDS	5125085	5125288	C11orf63
chr31	mRNA	5165892	5190704	UBASH3B
chr31	CDS	5190449	5190704	UBASH3B
chr31	CDS	5188252	5188309	UBASH3B
chr31	CDS	5187463	5187649	UBASH3B
chr31	CDS	5186782	5186980	UBASH3B
chr31	CDS	5184144	5184313	UBASH3B
chr31	CDS	5181838	5182046	UBASH3B
chr31	CDS	5174837	5174972	UBASH3B
chr31	CDS	5174310	5174430	UBASH3B
chr31	CDS	5173274	5173396	UBASH3B
chr31	CDS	5171401	5171493	UBASH3B
chr31	CDS	5170594	5170738	UBASH3B
chr31	CDS	5167925	5168031	UBASH3B
chr31	CDS	5166863	5166972	UBASH3B
chr31	CDS	5165892	5166029	UBASH3B
chr31	mRNA	5219237	5224345	#N/A
chr31	CDS	5224115	5224345	#N/A
chr31	CDS	5222521	5222665	#N/A
chr31	CDS	5219237	5219535	#N/A
chr31	mRNA	5580565	5612509	SORL1
chr31	CDS	5612306	5612509	SORL1
chr31	CDS	5604445	5604561	SORL1
chr31	CDS	5604010	5604135	SORL1
chr31	CDS	5603544	5603705	SORL1
chr31	CDS	5602555	5602622	SORL1
chr31	CDS	5601675	5601855	SORL1
chr31	CDS	5599716	5599817	SORL1
chr31	CDS	5599417	5599586	SORL1
chr31	CDS	5599121	5599313	SORL1
chr31	CDS	5598925	5599042	SORL1
chr31	CDS	5598284	5598357	SORL1
chr31	CDS	5596446	5596534	SORL1
chr31	CDS	5596163	5596341	SORL1
chr31	CDS	5595421	5595607	SORL1
chr31	CDS	5594275	5594403	SORL1
chr31	CDS	5593951	5594036	SORL1
chr31	CDS	5592642	5592814	SORL1
chr31	CDS	5592333	5592464	SORL1
chr31	CDS	5591551	5591642	SORL1
chr31	CDS	5590829	5591075	SORL1
chr31	CDS	5590357	5590495	SORL1
chr31	CDS	5590017	5590190	SORL1
chr31	CDS	5589739	5589852	SORL1
chr31	CDS	5589230	5589352	SORL1
chr31	CDS	5588469	5588588	SORL1
chr31	CDS	5586165	5586290	SORL1
chr31	CDS	5585910	5586017	SORL1
chr31	CDS	5585525	5585656	SORL1
chr31	CDS	5585150	5585281	SORL1
chr31	CDS	5584349	5584483	SORL1
chr31	CDS	5583919	5584074	SORL1
chr31	CDS	5583550	5583699	SORL1
chr31	CDS	5582940	5583068	SORL1
chr31	CDS	5581951	5582077	SORL1
chr31	CDS	5581208	5581377	SORL1
chr31	CDS	5580895	5581007	SORL1
chr31	CDS	5580565	5580669	SORL1
chr31	mRNA	5619322	5621848	SC5D
chr31	CDS	5621576	5621848	SC5D
chr31	CDS	5620667	5620799	SC5D
chr31	CDS	5620097	5620197	SC5D
chr31	CDS	5619322	5619744	SC5D
chr31	mRNA	5655313	5670738	TBCEL
chr31	CDS	5670606	5670738	TBCEL
chr31	CDS	5668235	5668374	TBCEL
chr31	CDS	5664502	5664683	TBCEL
chr31	CDS	5663163	5663419	TBCEL
chr31	CDS	5660940	5661066	TBCEL
chr31	CDS	5660368	5660484	TBCEL
chr31	CDS	5655313	5655631	TBCEL
chr31	mRNA	5685526	5746125	GRIK4
chr31	CDS	5745984	5746125	GRIK4
chr31	CDS	5745584	5745748	GRIK4
chr31	CDS	5739532	5739629	GRIK4
chr31	CDS	5736298	5736463	GRIK4
chr31	CDS	5732433	5732611	GRIK4
chr31	CDS	5729585	5729638	GRIK4
chr31	CDS	5720503	5720664	GRIK4
chr31	CDS	5716091	5716243	GRIK4
chr31	CDS	5715138	5715242	GRIK4
chr31	CDS	5709076	5709183	GRIK4
chr31	CDS	5708152	5708355	GRIK4
chr31	CDS	5700184	5700297	GRIK4
chr31	CDS	5695231	5695340	GRIK4
chr31	CDS	5692973	5693146	GRIK4
chr31	CDS	5692449	5692614	GRIK4
chr31	CDS	5690413	5690638	GRIK4
chr31	CDS	5688978	5689106	GRIK4
chr31	CDS	5686343	5686461	GRIK4
chr31	CDS	5685526	5685891	GRIK4
chr31	mRNA	5849423	5910065	ARHGEF12
chr31	CDS	5910025	5910065	ARHGEF12
chr31	CDS	5908501	5908524	ARHGEF12
chr31	CDS	5907747	5907835	ARHGEF12
chr31	CDS	5906095	5906151	ARHGEF12
chr31	CDS	5898616	5898714	ARHGEF12
chr31	CDS	5898091	5898140	ARHGEF12
chr31	CDS	5897198	5897255	ARHGEF12
chr31	CDS	5896330	5896508	ARHGEF12
chr31	CDS	5895627	5895704	ARHGEF12
chr31	CDS	5894864	5894983	ARHGEF12
chr31	CDS	5894117	5894251	ARHGEF12
chr31	CDS	5892860	5892931	ARHGEF12
chr31	CDS	5891989	5892081	ARHGEF12
chr31	CDS	5891262	5891372	ARHGEF12
chr31	CDS	5890667	5890765	ARHGEF12
chr31	CDS	5889993	5890035	ARHGEF12
chr31	CDS	5889498	5889603	ARHGEF12
chr31	CDS	5888573	5888710	ARHGEF12
chr31	CDS	5888044	5888076	ARHGEF12
chr31	CDS	5887176	5887290	ARHGEF12
chr31	CDS	5885969	5886074	ARHGEF12
chr31	CDS	5885531	5885743	ARHGEF12
chr31	CDS	5884940	5885069	ARHGEF12
chr31	CDS	5884584	5884619	ARHGEF12
chr31	CDS	5883797	5883951	ARHGEF12
chr31	CDS	5883378	5883524	ARHGEF12
chr31	CDS	5882528	5882613	ARHGEF12
chr31	CDS	5880680	5880805	ARHGEF12
chr31	CDS	5879771	5879885	ARHGEF12
chr31	CDS	5878240	5878340	ARHGEF12
chr31	CDS	5877907	5877984	ARHGEF12
chr31	CDS	5876403	5876478	ARHGEF12
chr31	CDS	5875824	5875991	ARHGEF12
chr31	CDS	5875230	5875317	ARHGEF12
chr31	CDS	5874282	5874371	ARHGEF12
chr31	CDS	5874054	5874130	ARHGEF12
chr31	CDS	5873461	5873688	ARHGEF12
chr31	CDS	5871109	5871594	ARHGEF12
chr31	CDS	5869100	5869416	ARHGEF12
chr31	CDS	5868279	5868351	ARHGEF12
chr31	CDS	5852995	5853140	ARHGEF12
chr31	CDS	5849423	5849608	ARHGEF12
chr31	mRNA	5949933	5951091	TMEM136
chr31	CDS	5950893	5951091	TMEM136
chr31	CDS	5949933	5950471	TMEM136
chr31	mRNA	5957679	5999737	POU2F3
chr31	CDS	5999677	5999737	POU2F3
chr31	CDS	5989174	5989214	POU2F3
chr31	CDS	5975858	5975962	POU2F3
chr31	CDS	5974236	5974338	POU2F3
chr31	CDS	5971188	5971270	POU2F3
chr31	CDS	5970887	5971069	POU2F3
chr31	CDS	5970386	5970527	POU2F3
chr31	CDS	5969412	5969548	POU2F3
chr31	CDS	5968051	5968212	POU2F3
chr31	CDS	5966552	5966618	POU2F3
chr31	CDS	5963354	5963535	POU2F3
chr31	CDS	5958523	5958724	POU2F3
chr31	CDS	5957679	5957878	POU2F3
chr31	mRNA	6009795	6019489	OAF
chr31	CDS	6019259	6019489	OAF
chr31	CDS	6011254	6011388	OAF
chr31	CDS	6010531	6010711	OAF
chr31	CDS	6009795	6010069	OAF
chr31	mRNA	6049225	6081379	TRIM29
chr31	CDS	6049225	6050082	TRIM29
chr31	CDS	6057529	6057624	TRIM29
chr31	CDS	6058969	6059130	TRIM29
chr31	CDS	6059529	6059727	TRIM29
chr31	CDS	6063357	6063456	TRIM29
chr31	CDS	6066604	6066665	TRIM29
chr31	CDS	6067873	6067974	TRIM29
chr31	CDS	6069087	6069163	TRIM29
chr31	CDS	6081095	6081379	TRIM29
chr31	mRNA	6324213	6325442	Gm3898
chr31	CDS	6324213	6324245	Gm3898
chr31	CDS	6325224	6325442	Gm3898
chr31	mRNA	6415506	6417374	THY1
chr31	CDS	6415506	6415542	THY1
chr31	CDS	6415650	6415985	THY1
chr31	CDS	6417103	6417374	THY1
chr31	mRNA	6422618	6431304	USP2
chr31	CDS	6422618	6423337	USP2
chr31	CDS	6428754	6428825	USP2
chr31	CDS	6429107	6429230	USP2
chr31	CDS	6429353	6429464	USP2
chr31	CDS	6429544	6429654	USP2
chr31	CDS	6429742	6429806	USP2
chr31	CDS	6430248	6430351	USP2
chr31	CDS	6430426	6430521	USP2
chr31	CDS	6430600	6430675	USP2
chr31	CDS	6430785	6430939	USP2
chr31	CDS	6431012	6431133	USP2
chr31	CDS	6431217	6431304	USP2
chr31	mRNA	6432992	6436650	MFRP
chr31	CDS	6432992	6433172	MFRP
chr31	CDS	6433481	6433609	MFRP
chr31	CDS	6433867	6434028	MFRP
chr31	CDS	6434103	6434346	MFRP
chr31	CDS	6434428	6434542	MFRP
chr31	CDS	6434667	6434790	MFRP
chr31	CDS	6434894	6434970	MFRP
chr31	CDS	6435095	6435243	MFRP
chr31	CDS	6435397	6435527	MFRP
chr31	CDS	6435981	6436115	MFRP
chr31	CDS	6436213	6436340	MFRP
chr31	CDS	6436426	6436650	MFRP
chr31	mRNA	6438912	6440272	C1QTNF5
chr31	CDS	6438912	6438954	C1QTNF5
chr31	CDS	6439755	6440272	C1QTNF5
chr31	mRNA	6457787	6461932	MCAM
[truncated: 167,962 more rows]

## Sheet: TableS3
Table S3 Quality of sequencing data.
Sample	Depth (×)	Coverage ratio	Mapped ratio
CL1	7.57672	0.985247	0.982836
CL2	9.10898	0.989066	0.983797
CL3	7.62341	0.984653	0.98016
DZ1	10.2807	0.98706	0.977242
DZ2	10.2683	0.987837	0.979462
DZ3	13.3084	0.989036	0.982046
FC1	10.256	0.985889	0.980869
FC2	12.0338	0.988985	0.979685
FC3	11.9716	0.988709	0.981344
GE1	2.95383	0.817386	0.979459
GE2	5.84457	0.969845	0.980704
GE3	12.1221	0.990744	0.982808
GE4	6.59729	0.976322	0.984403
GF1	7.95233	0.983399	0.980353
GF2	2.98241	0.820329	0.978769
GF3	5.81693	0.968924	0.979898
GF4	2.63031	0.761482	0.977988
GF5	5.99427	0.971422	0.97917
GS1	7.46823	0.981497	0.983369
GS2	13.2413	0.991614	0.981683
GS3	8.84803	0.986566	0.98285
HY1	10.464	0.990347	0.980285
HY10	10.8365	0.990332	0.982047
HY11	9.8406	0.98962	0.980338
HY12	9.97964	0.990117	0.981311
HY13	10.5966	0.989317	0.982494
HY14	12.3467	0.991137	0.982858
HY15	11.5724	0.991045	0.980905
HY16	12.7536	0.991228	0.979679
HY17	11.1082	0.991151	0.981421
HY18	10.0921	0.986293	0.980512
HY19	10.1079	0.9903	0.979442
HY2	11.1367	0.990416	0.980645
HY20	11.516	0.991433	0.98139
HY21	9.4329	0.988537	0.979656
HY22	10.4085	0.989998	0.981597
HY23	11.958	0.991382	0.981743
HY24	9.51481	0.977134	0.97582
HY25	9.6402	0.9776	0.978426
HY26	10.3863	0.980373	0.974589
HY27	12.9672	0.991734	0.98244
HY3	11.0925	0.990602	0.982754
HY4	11.5516	0.990461	0.984006
HY5	10.478	0.989724	0.983161
HY6	12.3173	0.991525	0.980062
HY7	11.0519	0.991068	0.979799
HY8	10.3869	0.984624	0.982066
HY9	11.2977	0.989089	0.981474
MB1	7.50258	0.984179	0.978428
MB2	7.55728	0.984325	0.978558
MB3	7.61675	0.980846	0.978748
MG1	9.69534	0.983386	0.981379
MG10	9.06079	0.975766	0.980361
MG11	8.91026	0.977944	0.980093
MG12	9.30636	0.977837	0.98091
MG13	8.83911	0.978813	0.97955
MG14	9.10934	0.983214	0.981922
MG15	9.24795	0.981234	0.982034
MG16	9.12035	0.981441	0.981566
MG17	10.0757	0.982933	0.98038
MG18	9.39197	0.980229	0.981063
MG19	27.2406	0.994421	0.974148
MG2	9.8965	0.978564	0.980752
MG20	8.88407	0.980292	0.980248
MG21	8.99966	0.978754	0.981347
MG22	9.00075	0.978592	0.98144
MG23	8.723	0.979712	0.981144
MG24	7.01906	0.979515	0.978677
MG25	10.5857	0.989093	0.978059
MG26	8.4919	0.984856	0.981779
MG27	38.0616	0.994241	0.979044
MG3	40.4458	0.994661	0.978865
MG4	41.4149	0.994744	0.979163
MG5	9.33247	0.979727	0.981938
MG6	9.08103	0.982093	0.981543
MG7	9.11437	0.98111	0.979625
MG8	9.09359	0.98134	0.981586
MG9	8.8553	0.98017	0.981181
SC1	11.208	0.990983	0.97924
SC10	10.2099	0.990354	0.979418
SC11	10.2173	0.990487	0.979071
SC12	10.3945	0.990989	0.979308
SC13	10.5398	0.990868	0.980507
SC14	11.3334	0.99132	0.979962
SC15	10.0053	0.99035	0.979289
SC16	10.7226	0.990239	0.980176
SC17	9.66567	0.988976	0.980159
SC18	9.60576	0.988993	0.979988
SC19	13.0675	0.991935	0.980225
SC2	10.1938	0.989258	0.979467
SC20	7.69013	0.986449	0.978906
SC21	7.69717	0.982414	0.986436
SC22	7.68771	0.981409	0.985671
SC23	12.7142	0.991672	0.979725
SC3	11.168	0.990997	0.979899
SC4	10.7337	0.990183	0.981192
SC5	10.1274	0.990092	0.979378
SC6	10.3135	0.990484	0.979462
SC7	10.0642	0.990386	0.979899
SC8	9.89782	0.989981	0.980118
SC9	9.77483	0.990015	0.98044
ST1	9.19524	0.984171	0.982173
ST10	9.12461	0.982133	0.982792
ST11	8.94395	0.980111	0.982627
ST12	9.63366	0.98484	0.982378
ST13	9.05346	0.980972	0.98368
ST14	10.1189	0.984846	0.982295
ST15	9.21095	0.982521	0.979169
ST16	8.92881	0.981639	0.98224
ST17	8.82608	0.979964	0.983117
ST18	8.77425	0.977882	0.982388
ST19	9.53071	0.98662	0.983187
ST2	8.72253	0.982656	0.983393
ST20	10.4494	0.988748	0.982629
ST21	7.75199	0.981576	0.981362
ST22	6.07799	0.970852	0.983394
ST23	8.59752	0.983213	0.982853
ST3	8.80671	0.984711	0.982556
ST4	8.85195	0.982676	0.983532
ST5	8.928	0.983474	0.983721
ST6	9.36716	0.983729	0.98264
ST7	9.31196	0.982429	0.982521
ST8	10.8097	0.98683	0.982559
ST9	11.6495	0.988345	0.983508
TH1	8.66936	0.978324	0.982805
TH10	8.7308	0.978845	0.982753
TH11	8.8986	0.978531	0.981716
TH12	9.17053	0.982893	0.98279
TH13	9.27998	0.979297	0.983059
TH14	8.95809	0.981654	0.983669
TH15	9.20342	0.981276	0.983345
TH16	8.88209	0.978554	0.981476
TH17	8.77596	0.979819	0.982036
TH18	9.97549	0.981421	0.981848
TH19	10.7621	0.984123	0.98258
TH2	10.2453	0.983099	0.981556
TH20	12.8075	0.991685	0.978098
TH21	12.7535	0.991912	0.978479
TH22	13.8782	0.992092	0.980893
TH23	9.10324	0.982024	0.981782
TH3	9.47429	0.979189	0.981687
TH4	9.06861	0.977266	0.981733
TH5	10.0835	0.982686	0.98207
TH6	9.18711	0.980956	0.982018
TH7	9.19969	0.982325	0.981245
TH8	9.22902	0.97983	0.981517
TH9	8.7979	0.976772	0.980419
XG1	13.507	0.991328	0.980624
XG2	7.75127	0.982928	0.97985
XG3	8.48004	0.98542	0.979301
XP1	10.3704	0.99033	0.978938
XP10	9.98081	0.990578	0.979546
XP11	10.4778	0.990592	0.979301
XP12	9.88451	0.990026	0.979226
XP13	12.3688	0.992043	0.978857
XP14	10.8093	0.990998	0.979159
XP15	12.282	0.991944	0.979511
XP2	10.4864	0.990827	0.978854
XP3	9.90652	0.990327	0.978982
XP4	10.4979	0.991073	0.978511
XP5	14.4905	0.992872	0.978757
XP6	9.75501	0.990419	0.978906
XP7	10.3374	0.99052	0.978121
XP8	9.75501	0.990419	0.978906
XP9	10.3704	0.99033	0.978938
YANGJ1	2.30953	0.689905	0.978109
YANGJ2	6.13951	0.977525	0.979344
YANGJ3	7.506	0.982278	0.980509
YANGJ4	7.51134	0.98199	0.979028
YK1	9.74108	0.988804	0.979219
YK2	11.2676	0.989787	0.977451
YK3	12.5218	0.991261	0.977371
YL1	6.68671	0.963787	0.980708
YL10	7.76768	0.98339	0.980102
YL11	7.43606	0.916268	0.980852
YL12	7.18603	0.981134	0.982771
YL13	6.91487	0.976507	0.981294
YL14	7.70894	0.976009	0.981413
YL15	7.57869	0.979696	0.981183
YL16	6.92812	0.980032	0.981857
YL17	7.66276	0.979332	0.980061
YL18	7.97818	0.97883	0.980724
YL19	7.64666	0.984065	0.981315
YL2	7.45732	0.980852	0.980912
YL20	7.01284	0.962534	0.979885
YL21	6.84598	0.977436	0.980493
YL22	7.51785	0.98496	0.981023
YL23	7.80761	0.986012	0.981066
YL24	7.92679	0.987242	0.980991
YL25	7.80782	0.986578	0.980864
YL26	7.72824	0.985071	0.9808
YL27	20.5029	0.993829	0.980167
YL28	7.94241	0.985678	0.98122
YL29	7.73721	0.938203	0.980594
YL3	7.58308	0.975567	0.980466
YL30	7.96743	0.982869	0.980562
YL31	7.7846	0.982315	0.980073
YL32	7.66925	0.985156	0.980884
YL4	8.07132	0.983283	0.981397
YL5	8.07761	0.957348	0.983093
YL6	7.86838	0.983736	0.980725
YL7	7.53181	0.972653	0.980239
YL8	7.743	0.981252	0.980529
YL9	7.77493	0.867515	0.975214
YOUJ1	7.73576	0.982092	0.982064
YOUJ2	7.54763	0.981118	0.981749
YOUJ3	7.53679	0.982213	0.982528
ZD1	3.68743	0.8971	0.978905
ZD2	5.29536	0.961944	0.980244
ZD3	8.54907	0.985368	0.98377
ZD4	2.67838	0.776289	0.978354
ZD5	5.98444	0.970859	0.979597
ZI1	11.6288	0.990304	0.980039
ZI10	9.50255	0.987037	0.979325
ZI11	13.9087	0.975751	0.980294
ZI12	10.482	0.987802	0.979287
ZI13	11.8371	0.990657	0.978917
ZI14	12.4397	0.991027	0.979482
ZI15	14.7378	0.991145	0.978932
ZI16	9.89936	0.986766	0.979144
ZI17	10.255	0.97785	0.978549
ZI18	14.0631	0.991377	0.979307
ZI19	13.8155	0.969368	0.979843
ZI2	9.72525	0.985774	0.979132
ZI20	12.8816	0.991228	0.980241
ZI21	10.7328	0.97781	0.979502
ZI22	12.8557	0.974573	0.980342
ZI23	9.98245	0.986622	0.979444
ZI24	12.3847	0.989333	0.978472
ZI3	16.4071	0.991639	0.978522
ZI4	13.0808	0.991577	0.979519
ZI5	9.99813	0.974561	0.978657
ZI6	10.0029	0.969059	0.978943
ZI7	10.1384	0.987727	0.978917
ZI8	10.1384	0.987727	0.978917
ZI9	11.2314	0.983531	0.979381
ZJ1	7.63728	0.981347	0.985647
ZJ2	7.65812	0.982298	0.982807
ZJ3	7.65435	0.981809	0.985867

## Sheet: TableS4
Table S4 Genetic differentiation between 21 goose breeds.
Breed	CL	DZ	FC	GE	GF	GS	HY	MB	MG	SC	ST	TH	XG	XP	YANGJ	YK	YL	YOUJ	ZD	ZI	ZJ
CL	0	0.726081	0.70812	0.407436	0.271274	0.731923	0.11623	0.848381	0.117702	0.091584	0.132698	0.100309	0.742845	0.127141	0.483185	0.737841	0.280041	0.756849	0.23687	0.123829	0.820957
DZ	0.726081	0	0.695951	0.370199	0.257025	0.702709	0.11768	0.779397	0.10161	0.0870752	0.078509	0.0984548	0.696824	0.108541	0.443351	0.718773	0.280975	0.678288	0.227537	0.122516	0.748656
FC	0.70812	0.695951	0	0.373344	0.245481	0.68113	0.105298	0.758598	0.105997	0.079938	0.12665	0.0889396	0.702392	0.114919	0.445487	0.704866	0.27855	0.708292	0.218566	0.112117	0.748966
GE	0.407436	0.370199	0.373344	0	0.218377	0.378501	0.13464	0.43937	0.133346	0.10388	0.145228	0.117104	0.38804	0.140645	0.30188	0.388024	0.280996	0.384471	0.20741	0.140618	0.408986
GF	0.271274	0.257025	0.245481	0.218377	0	0.247251	0.118327	0.263025	0.128158	0.0951662	0.140659	0.102156	0.26305	0.130821	0.229119	0.246072	0.268963	0.26892	0.165269	0.126162	0.276242
GS	0.731923	0.702709	0.68113	0.378501	0.247251	0	0.0989101	0.789025	0.112414	0.0737775	0.129383	0.0813731	0.713794	0.115485	0.456332	0.704129	0.276524	0.722007	0.216953	0.106491	0.767252
HY	0.11623	0.11768	0.105298	0.13464	0.118327	0.0989101	0	0.121236	0.116706	0.0580095	0.117828	0.0592117	0.120378	0.104314	0.137708	0.103271	0.247778	0.125958	0.113082	0.0474579	0.106951
MB	0.848381	0.779397	0.758598	0.43937	0.263025	0.789025	0.121236	0	0.13031	0.0980991	0.145969	0.105081	0.804481	0.136644	0.525559	0.776457	0.283999	0.834566	0.249563	0.129554	0.913074
MG	0.117702	0.10161	0.105997	0.133346	0.128158	0.112414	0.116706	0.13031	0	0.0923319	0.11353	0.101041	0.110614	0.108085	0.06399	0.1156	0.248271	0.104223	0.130719	0.121952	0.1177
SC	0.091584	0.0870752	0.079938	0.10388	0.0951662	0.0737775	0.0580095	0.0980991	0.0923319	0	0.103559	0.0386052	0.0924722	0.0790176	0.11048	0.0799875	0.241404	0.0961971	0.0927448	0.0730655	0.0679012
ST	0.132698	0.078509	0.12665	0.145228	0.140659	0.129383	0.117828	0.145969	0.11353	0.103559	0	0.110463	0.116099	0.10702	0.143098	0.130496	0.259801	0.0781112	0.141194	0.128389	0.133083
TH	0.100309	0.0984548	0.0889396	0.117104	0.102156	0.0813731	0.0592117	0.105081	0.101041	0.0386052	0.110463	0	0.102375	0.0919181	0.120268	0.0874601	0.241603	0.106683	0.0984366	0.0765215	0.0848747
XG	0.742845	0.696824	0.702392	0.38804	0.26305	0.713794	0.120378	0.804481	0.110614	0.0924722	0.116099	0.102375	0	0.118744	0.461619	0.723441	0.280153	0.721465	0.235454	0.126043	0.777819
XP	0.127141	0.108541	0.114919	0.140645	0.130821	0.115485	0.104314	0.136644	0.108085	0.0790176	0.10702	0.0919181	0.118744	0	0.135512	0.119587	0.261818	0.115575	0.131882	0.11393	0.117598
YANGJ	0.483185	0.443351	0.445487	0.30188	0.229119	0.456332	0.137708	0.525559	0.06399	0.11048	0.143098	0.120268	0.461619	0.135512	0	0.469633	0.275487	0.462693	0.215063	0.14462	0.494751
YK	0.737841	0.718773	0.704866	0.388024	0.246072	0.704129	0.103271	0.776457	0.1156	0.0799875	0.130496	0.0874601	0.723441	0.119587	0.469633	0	0.28188	0.740008	0.210507	0.111473	0.783315
YL	0.280041	0.280975	0.27855	0.280996	0.268963	0.276524	0.247778	0.283999	0.248271	0.241404	0.259801	0.241603	0.280153	0.261818	0.275487	0.28188	0	0.2799	0.270311	0.245887	0.27798
YOUJ	0.756849	0.678288	0.708292	0.384471	0.26892	0.722007	0.125958	0.834566	0.104223	0.0961971	0.0781112	0.106683	0.721465	0.115575	0.462693	0.740008	0.2799	0	0.241647	0.130739	0.790969
ZD	0.23687	0.227537	0.218566	0.20741	0.165269	0.216953	0.113082	0.249563	0.130719	0.0927448	0.141194	0.0984366	0.235454	0.131882	0.215063	0.210507	0.270311	0.241647	0	0.121795	0.242987
ZI	0.123829	0.122516	0.112117	0.140618	0.126162	0.106491	0.0474579	0.129554	0.121952	0.0730655	0.128389	0.0765215	0.126043	0.11393	0.14462	0.111473	0.245887	0.130739	0.121795	0	0.112276
ZJ	0.820957	0.748656	0.748966	0.408986	0.276242	0.767252	0.106951	0.913074	0.1177	0.0679012	0.133083	0.0848747	0.777819	0.117598	0.494751	0.783315	0.27798	0.790969	0.242987	0.112276	0

## Sheet: TableS55
Table S5 Heterozygosity and inbreeding coefﬁcient of 21 goose breeds.
Breed	Observed Heterozygosity	Expected Heterozygosity	Inbreeding coefﬁcient
CL	0.235133	0.241861	0.186379
DZ	0.294165	0.273709	0.170541
FC	0.300977	0.272231	0.151988
GE	0.187834	0.221172	0.203261
GF	0.168976	0.235635	0.150831
GS	0.277278	0.263515	0.148093
HY	0.283564	0.308957	0.226914
MB	0.199256	0.227979	0.262028
MG	0.24468	0.307387	0.22203
SC	0.280107	0.322522	0.209703
ST	0.233074	0.292643	0.244731
TH	0.240814	0.312397	0.224738
XG	0.270357	0.260233	0.173047
XP	0.297515	0.301834	0.19407
YANGJ	0.212963	0.236772	0.222489
YK	0.279602	0.261963	0.20834
YL	0.180636	0.234722	0.261606
YOUJ	0.257615	0.255501	0.153139
ZD	0.177212	0.23471	0.143416
ZI	0.27792	0.304144	0.254624
ZJ	0.225357	0.249829	0.218145

## Sheet: TableS6
Table S6 Candidate SNPs identified by LFMM.
Enviromental variable	Chromosome	Position
bio1	1	12303368
bio1	1	28187582
bio1	1	30545039
bio1	1	36834555
bio1	1	36862064
bio1	1	36871084
bio1	1	36872640
bio1	1	36893103
bio1	1	36911648
bio1	1	36923726
bio1	1	48705128
bio1	1	48902741
bio1	1	48936702
bio1	1	48948730
bio1	1	48964717
bio1	1	48968887
bio1	1	48975800
bio1	1	48982723
bio1	1	50023787
bio1	1	51847337
bio1	1	51859579
bio1	1	55137696
bio1	1	55666009
bio1	1	55750421
bio1	1	55757994
bio1	1	55775516
bio1	1	55779117
bio1	1	55783417
bio1	1	55812233
bio1	1	55821509
bio1	1	55944494
bio1	1	55967469
bio1	1	55987255
bio1	1	55993608
bio1	1	55995197
bio1	1	55998444
bio1	1	56001398
bio1	1	56008968
bio2	1	5432811
bio3	1	333481
bio3	1	5284559
bio3	1	5290479
bio3	1	5312916
bio3	1	5334236
bio3	1	16079543
bio3	1	16105899
bio3	1	16165597
bio3	1	16187036
bio3	1	33856627
bio4	1	1452873
bio4	1	3146232
bio4	1	4510933
bio4	1	12233819
bio4	1	12274689
bio4	1	12295120
bio4	1	12303368
bio4	1	12306109
bio4	1	12324436
bio4	1	12329341
bio4	1	30615842
bio4	1	30638076
bio4	1	30654665
bio4	1	30664960
bio4	1	36834555
bio4	1	36862064
bio4	1	36871084
bio4	1	36872640
bio4	1	36911648
bio4	1	36923726
bio4	1	37100553
bio4	1	37106991
bio4	1	37110601
bio4	1	37140372
bio4	1	40872051
bio4	1	47920903
bio4	1	48189271
bio4	1	48280186
bio4	1	48345448
bio4	1	48435869
bio4	1	48705128
bio4	1	48713802
bio4	1	48820487
bio4	1	48902741
bio4	1	48927936
bio4	1	48936702
bio4	1	48938707
bio4	1	48948730
bio4	1	48964717
bio4	1	48968887
bio4	1	48975800
bio4	1	48977798
bio4	1	48982723
bio4	1	51804372
bio4	1	51811461
bio4	1	51819781
bio4	1	51821852
bio4	1	51844621
bio4	1	51847337
bio4	1	51849570
bio4	1	51859579
bio4	1	53477603
bio4	1	53627812
bio4	1	55088181
bio4	1	55137696
bio4	1	55268562
bio4	1	55651977
bio4	1	55666009
bio4	1	55730976
bio4	1	55750421
bio4	1	55757994
bio4	1	55775516
bio4	1	55779117
bio4	1	55783417
bio4	1	55812233
bio4	1	55821509
bio4	1	55828754
bio4	1	55838694
bio4	1	55847876
bio4	1	55967469
bio4	1	56008968
bio4	1	58128456
bio5	1	3507631
bio5	1	5334236
bio5	1	28356197
bio6	1	1452873
bio6	1	5953290
bio6	1	12182033
bio6	1	12295120
bio6	1	12303368
bio6	1	12306109
bio6	1	12324436
bio6	1	12329341
bio6	1	28169566
bio6	1	28187582
bio6	1	30474233
bio6	1	30542204
bio6	1	30545039
bio6	1	30615842
bio6	1	30638076
bio6	1	30654665
bio6	1	36834555
bio6	1	36862064
bio6	1	36871084
bio6	1	36872640
bio6	1	36893103
bio6	1	36911648
bio6	1	36923726
bio6	1	37100553
bio6	1	37106991
bio6	1	37110601
bio6	1	37140372
bio6	1	37185532
bio6	1	37319573
bio6	1	40872051
bio6	1	47920903
bio6	1	48189271
bio6	1	48189483
bio6	1	48435869
bio6	1	48705128
bio6	1	48713802
bio6	1	48718043
bio6	1	48902741
bio6	1	48927936
bio6	1	48936702
bio6	1	48948730
bio6	1	48964717
bio6	1	48968887
bio6	1	48970036
bio6	1	48975800
bio6	1	48977798
bio6	1	48982723
bio6	1	48995689
bio6	1	49801439
bio6	1	49802853
bio6	1	49953851
bio6	1	50023787
bio6	1	51804372
bio6	1	51811461
bio6	1	51821852
bio6	1	51847337
bio6	1	51849570
bio6	1	51859579
bio6	1	53477603
bio6	1	55088181
bio6	1	55137696
bio6	1	55268562
bio6	1	55273448
bio6	1	55345156
bio6	1	55346677
bio6	1	55651977
bio6	1	55656703
bio6	1	55661067
bio6	1	55666009
bio6	1	55693924
bio6	1	55699667
bio6	1	55706489
bio6	1	55730976
bio6	1	55750421
bio6	1	55757994
bio6	1	55775516
bio6	1	55779117
bio6	1	55783417
bio6	1	55798703
bio6	1	55812233
bio6	1	55821509
bio6	1	55828754
bio6	1	55838694
bio6	1	55847876
bio6	1	55944494
bio6	1	55967469
bio6	1	55987255
bio6	1	55993608
bio6	1	55995197
bio6	1	55998444
bio6	1	56001398
bio6	1	56008968
bio6	1	58128456
bio7	1	1452873
bio7	1	3146232
bio7	1	4510933
bio7	1	12303368
bio7	1	12306109
bio7	1	12324436
bio7	1	12329341
bio7	1	30545039
bio7	1	30615842
bio7	1	30638076
bio7	1	30654665
bio7	1	30664960
bio7	1	36834555
bio7	1	36862064
bio7	1	36871084
bio7	1	36872640
bio7	1	36893103
bio7	1	36911648
bio7	1	36923726
bio7	1	37100553
bio7	1	37106991
bio7	1	37110601
bio7	1	37140372
bio7	1	37185532
bio7	1	37224125
bio7	1	37254478
bio7	1	37319573
bio7	1	38220937
bio7	1	40872051
bio7	1	47920903
bio7	1	48189271
bio7	1	48189483
bio7	1	48435869
bio7	1	48705128
bio7	1	48902741
bio7	1	48927936
bio7	1	48936702
bio7	1	48938707
bio7	1	48948730
bio7	1	48964717
bio7	1	48968887
bio7	1	48975800
bio7	1	48977798
bio7	1	48982723
bio7	1	51821852
bio7	1	51847337
bio7	1	51859579
bio7	1	53477603
bio7	1	53492931
bio7	1	55088181
bio7	1	55137696
bio7	1	55268562
bio7	1	55666009
bio7	1	55750421
bio7	1	55757994
bio7	1	55775516
bio7	1	55779117
bio7	1	55783417
bio7	1	55812233
bio7	1	55821509
bio7	1	55847876
bio7	1	55967469
bio7	1	55998444
bio7	1	56008968
bio7	1	58128456
bio9	1	1452873
bio9	1	5953290
bio9	1	12295120
bio9	1	12303368
bio9	1	12306109
bio9	1	12324436
bio9	1	28187582
bio9	1	30474233
bio9	1	30542204
bio9	1	30545039
bio9	1	30615842
bio9	1	30638076
bio9	1	36834555
bio9	1	36862064
bio9	1	36871084
bio9	1	36872640
bio9	1	36893103
bio9	1	36911648
bio9	1	36923726
bio9	1	37106991
bio9	1	37110601
bio9	1	37140372
bio9	1	37185532
bio9	1	37319573
bio9	1	40872051
bio9	1	47920903
bio9	1	48189271
bio9	1	48435869
bio9	1	48705128
bio9	1	48713802
bio9	1	48718043
bio9	1	48902741
bio9	1	48936702
bio9	1	48948730
bio9	1	48964717
bio9	1	48968887
bio9	1	48975800
bio9	1	48977798
bio9	1	48982723
bio9	1	48995689
bio9	1	49741398
bio9	1	50023787
bio9	1	51804372
bio9	1	51811461
bio9	1	51819781
bio9	1	51821852
bio9	1	51847337
bio9	1	51849570
bio9	1	51859579
bio9	1	55137696
bio9	1	55245235
bio9	1	55268562
bio9	1	55273448
bio9	1	55310332
bio9	1	55345156
bio9	1	55346677
bio9	1	55656703
bio9	1	55661067
bio9	1	55666009
bio9	1	55667771
bio9	1	55686209
bio9	1	55693924
bio9	1	55699667
bio9	1	55706489
bio9	1	55730976
bio9	1	55750421
bio9	1	55757994
bio9	1	55775516
bio9	1	55779117
bio9	1	55783417
bio9	1	55798703
bio9	1	55812233
bio9	1	55821509
bio9	1	55828754
bio9	1	55836004
bio9	1	55838694
bio9	1	55847876
bio9	1	55944494
bio9	1	55967469
bio9	1	55987255
bio9	1	55993608
bio9	1	55995197
bio9	1	55998444
bio9	1	56001398
bio9	1	56008968
bio11	1	1452873
bio11	1	12182033
bio11	1	12295120
bio11	1	12303368
bio11	1	12306109
bio11	1	12324436
bio11	1	12329341
bio11	1	28187582
bio11	1	30474233
bio11	1	30542204
bio11	1	30545039
bio11	1	30615842
bio11	1	30638076
bio11	1	30654665
bio11	1	30664960
bio11	1	36834555
bio11	1	36862064
bio11	1	36871084
bio11	1	36872640
bio11	1	36893103
bio11	1	36911648
bio11	1	36923726
bio11	1	37106991
bio11	1	37110601
bio11	1	37140372
bio11	1	37185532
bio11	1	37319573
bio11	1	40872051
bio11	1	47920903
bio11	1	48189271
bio11	1	48189483
bio11	1	48435869
bio11	1	48705128
bio11	1	48713802
bio11	1	48718043
bio11	1	48902741
bio11	1	48927936
bio11	1	48936702
bio11	1	48948730
bio11	1	48964717
bio11	1	48968887
bio11	1	48970036
bio11	1	48975800
bio11	1	48977798
bio11	1	48982723
bio11	1	48995689
bio11	1	51804372
bio11	1	51811461
bio11	1	51819781
bio11	1	51821852
bio11	1	51847337
bio11	1	51849570
bio11	1	51859579
bio11	1	53477603
bio11	1	55088181
bio11	1	55137696
bio11	1	55268562
bio11	1	55345156
bio11	1	55656703
bio11	1	55661067
bio11	1	55666009
bio11	1	55693924
bio11	1	55699667
bio11	1	55730976
bio11	1	55750421
bio11	1	55757994
bio11	1	55775516
bio11	1	55779117
bio11	1	55783417
bio11	1	55812233
bio11	1	55821509
bio11	1	55828754
bio11	1	55838694
bio11	1	55847876
bio11	1	55944494
bio11	1	55967469
bio11	1	55987255
bio11	1	55993608
bio11	1	55995197
bio11	1	55998444
bio11	1	56001398
bio11	1	56008968
bio11	1	58128456
bio15	1	55243253
bio15	1	55245235
bio15	1	55656703
bio15	1	55666009
bio15	1	55686209
bio15	1	55757994
bio15	1	55760479
bio15	1	55783417
bio15	1	55812233
bio15	1	55821509
bio15	1	55844726
bio15	1	55847876
bio1	2	22647057
bio1	2	45717089
bio1	2	57115277
bio2	2	61344007
bio2	2	61377824
bio3	2	3357833
bio3	2	3372424
bio3	2	41487570
bio3	2	61464342
bio3	2	61467484
bio3	2	61473727
bio3	2	61481106
bio3	2	61498256
bio3	2	61507734
bio3	2	61510743
bio4	2	62781727
bio4	2	62929944
bio4	2	62957276
bio4	2	63029815
bio4	2	63042247
bio4	2	63083822
bio4	2	63268716
bio4	2	63270278
bio5	2	61464342
bio5	2	61473727
bio5	2	61482950
bio5	2	61498256
bio6	2	6264101
bio6	2	22647057
bio6	2	22649020
bio6	2	32075190
bio6	2	45717089
bio6	2	62929944
bio6	2	63083781
bio6	2	63268716
bio6	2	63270278
bio7	2	62929944
bio7	2	62957276
bio7	2	63029815
bio7	2	63083822
bio7	2	63268716
bio7	2	63270278
bio8	2	386889
bio8	2	63289371
bio9	2	6264101
bio9	2	19498154
bio9	2	22647057
bio9	2	22649020
bio9	2	32075190
bio9	2	34140703
bio9	2	45717089
bio11	2	6264101
bio11	2	22647057
bio11	2	32075190
bio11	2	45717089
bio11	2	62929944
bio11	2	63029815
bio11	2	63083781
bio11	2	63268716
bio11	2	63270278
bio1	3	1365352
bio1	3	1577442
bio1	3	32764503
bio1	3	39270401
bio1	3	39838908
bio1	3	39840301
bio1	3	39844207
bio1	3	39852125
bio1	3	39853766
bio1	3	39856083
bio1	3	39859377
bio1	3	39863702
bio1	3	40376598
bio1	3	40386222
bio1	3	40388840
bio1	3	40394488
bio1	3	40396795
bio1	3	40403002
bio1	3	40405450
bio1	3	40410298
bio1	3	40413982
bio1	3	40460748
bio1	3	40485687
bio1	3	40495643
bio1	3	40504839
bio1	3	40512253
bio1	3	40519254
bio1	3	40538755
bio1	3	40556274
bio1	3	40563748
bio1	3	40567920
bio1	3	40575293
bio1	3	40581546
bio1	3	40595934
bio1	3	40601317
bio1	3	40616378
bio1	3	40622372
bio1	3	40627994
bio1	3	40635552
bio1	3	40642186
bio1	3	40651995
bio1	3	40655375
bio1	3	40657767
bio1	3	40662870
bio1	3	40681743
bio1	3	40688898
bio1	3	40700020
bio1	3	40718307
bio1	3	40723503
bio1	3	40732892
bio1	3	40746633
bio1	3	40755412
bio1	3	40757244
bio1	3	40772217
bio1	3	40776819
bio1	3	40781695
bio1	3	40802005
bio1	3	40807122
bio1	3	40821458
bio1	3	40826126
bio1	3	40829554
bio1	3	40839093
bio1	3	40843636
bio1	3	40854117
bio1	3	40860155
bio1	3	40887507
bio1	3	40895686
bio1	3	40914312
bio1	3	40918367
bio1	3	40920373
bio1	3	40941892
bio1	3	40945392
bio1	3	40946369
bio1	3	40966148
bio1	3	40968842
bio1	3	40982022
bio1	3	40994185
bio1	3	40999425
bio1	3	41011977
bio1	3	41023078
bio1	3	41028123
bio1	3	41039982
bio1	3	41071396
bio1	3	41118340
bio1	3	41127996
bio1	3	41141845
bio1	3	41154146
bio1	3	41160245
bio1	3	41171447
bio1	3	41175913
bio1	3	41183087
bio1	3	41187456
bio1	3	41196355
bio1	3	41202905
bio1	3	41217981
bio1	3	41231208
bio1	3	41235688
bio1	3	41239356
bio1	3	41243843
bio1	3	41247452
bio1	3	41250429
bio1	3	41255287
bio1	3	41264274
bio1	3	41271660
bio1	3	41279868
bio1	3	41285810
bio1	3	41293266
bio1	3	41300051
bio1	3	41319439
bio1	3	41326072
bio1	3	41332888
bio1	3	41339654
bio1	3	41340615
bio1	3	41357560
bio1	3	46840425
bio1	3	52169985
bio1	3	52184228
bio2	3	40968842
bio2	3	40982022
bio2	3	41011977
bio2	3	41023078
bio2	3	41141845
bio2	3	41154146
bio2	3	41160245
bio2	3	41171447
bio2	3	41183087
bio2	3	41187456
bio2	3	41231208
bio2	3	41235688
bio2	3	41239356
bio2	3	41319439
bio3	3	48270143
bio3	3	51636255
bio3	3	51643373
bio3	3	51657209
bio3	3	54983763
bio3	3	55006953
bio4	3	1365352
bio4	3	32764503
bio4	3	38968547
bio4	3	39852125
bio4	3	39853766
bio4	3	39856083
bio4	3	39859377
bio4	3	39863702
bio4	3	39892348
bio4	3	39897513
bio4	3	40345534
bio4	3	40376598
bio4	3	40386222
bio4	3	40388840
bio4	3	40394488
bio4	3	40396795
bio4	3	40403002
bio4	3	40405450
bio4	3	40410298
bio4	3	40413982
bio4	3	40431262
bio4	3	40441052
bio4	3	40460748
bio4	3	40485687
bio4	3	40495643
bio4	3	40504839
bio4	3	40512253
bio4	3	40519254
bio4	3	40531654
bio4	3	40538755
bio4	3	40556274
bio4	3	40563748
bio4	3	40567920
bio4	3	40575293
bio4	3	40581546
bio4	3	40595934
bio4	3	40601317
bio4	3	40616378
bio4	3	40622372
bio4	3	40627994
bio4	3	40635552
bio4	3	40651995
bio4	3	40655375
bio4	3	40657767
bio4	3	40662870
bio4	3	40669907
bio4	3	40681743
bio4	3	40688898
bio4	3	40700020
bio4	3	40718307
bio4	3	40723503
bio4	3	40732892
bio4	3	40746633
bio4	3	40755412
bio4	3	40757244
bio4	3	40772217
bio4	3	40776819
bio4	3	40781695
bio4	3	40802005
bio4	3	40807122
bio4	3	40821458
bio4	3	40826126
bio4	3	40829554
bio4	3	40839093
bio4	3	40843636
bio4	3	40854117
bio4	3	40860155
bio4	3	40873918
bio4	3	40887507
bio4	3	40904570
bio4	3	40914312
bio4	3	40918367
bio4	3	40920373
bio4	3	40941892
bio4	3	40945392
bio4	3	40946120
bio4	3	40946369
bio4	3	40966148
bio4	3	40968842
bio4	3	40973687
bio4	3	40982022
bio4	3	40994185
bio4	3	40999425
bio4	3	41011977
bio4	3	41023078
bio4	3	41028123
bio4	3	41039982
bio4	3	41071396
bio4	3	41074931
bio4	3	41118340
bio4	3	41127996
bio4	3	41141845
bio4	3	41154146
bio4	3	41160245
bio4	3	41171447
bio4	3	41175913
bio4	3	41183087
bio4	3	41187456
bio4	3	41196355
bio4	3	41202905
bio4	3	41217981
bio4	3	41231208
bio4	3	41235688
bio4	3	41239356
bio4	3	41243843
bio4	3	41247452
bio4	3	41250429
bio4	3	41255287
bio4	3	41262192
bio4	3	41264274
bio4	3	41271660
bio4	3	41279868
bio4	3	41285810
bio4	3	41293266
bio4	3	41300051
bio4	3	41319439
bio4	3	41326072
bio4	3	41332888
bio4	3	41339654
bio4	3	41340615
bio4	3	41357560
bio4	3	43829304
bio4	3	43840206
bio4	3	43898277
bio4	3	43914406
bio4	3	44684558
bio4	3	44689544
bio4	3	46840425
bio4	3	52169985
bio4	3	52184228
bio4	3	52722853
bio5	3	41154146
bio5	3	46152711
bio5	3	54983763
bio5	3	55006953
bio6	3	1365352
bio6	3	1577442
bio6	3	26674318
bio6	3	32764503
bio6	3	38968547
bio6	3	39270401
bio6	3	39838908
bio6	3	39840301
bio6	3	39844207
bio6	3	39852125
bio6	3	39853766
bio6	3	39856083
bio6	3	39859377
bio6	3	39863702
bio6	3	39892348
bio6	3	39897513
bio6	3	40345534
bio6	3	40376598
bio6	3	40386222
bio6	3	40388840
bio6	3	40394488
bio6	3	40396795
bio6	3	40403002
bio6	3	40405450
bio6	3	40410298
bio6	3	40413982
bio6	3	40431262
bio6	3	40441052
bio6	3	40460748
bio6	3	40485687
bio6	3	40495643
bio6	3	40504839
bio6	3	40512253
bio6	3	40519254
bio6	3	40531654
bio6	3	40538755
bio6	3	40556274
bio6	3	40563748
bio6	3	40567920
bio6	3	40575293
bio6	3	40581546
bio6	3	40595934
bio6	3	40601317
bio6	3	40616378
bio6	3	40622372
bio6	3	40627994
bio6	3	40635552
bio6	3	40642186
bio6	3	40651995
bio6	3	40655375
bio6	3	40657767
bio6	3	40662870
bio6	3	40667243
bio6	3	40669907
bio6	3	40681743
bio6	3	40688898
bio6	3	40700020
bio6	3	40718307
bio6	3	40723503
bio6	3	40732892
bio6	3	40746633
bio6	3	40755412
bio6	3	40757244
bio6	3	40772217
bio6	3	40776819
bio6	3	40781695
bio6	3	40802005
bio6	3	40807122
bio6	3	40821458
bio6	3	40826126
bio6	3	40829554
bio6	3	40839093
bio6	3	40843636
bio6	3	40854117
bio6	3	40860155
bio6	3	40873918
bio6	3	40887507
bio6	3	40895686
bio6	3	40904570
bio6	3	40914312
bio6	3	40918367
bio6	3	40920373
bio6	3	40941892
bio6	3	40945392
bio6	3	40946120
bio6	3	40946369
bio6	3	40966148
bio6	3	40968842
bio6	3	40973687
bio6	3	40982022
bio6	3	40994185
bio6	3	40999425
bio6	3	41011977
bio6	3	41023078
bio6	3	41028123
bio6	3	41039982
bio6	3	41071396
bio6	3	41074931
bio6	3	41118340
bio6	3	41127996
bio6	3	41141845
bio6	3	41154146
bio6	3	41160245
bio6	3	41171447
bio6	3	41175913
bio6	3	41183087
bio6	3	41187456
bio6	3	41196355
bio6	3	41202905
bio6	3	41217981
bio6	3	41231208
bio6	3	41235688
bio6	3	41239356
bio6	3	41243843
bio6	3	41247452
bio6	3	41250429
bio6	3	41255287
bio6	3	41262192
bio6	3	41264274
bio6	3	41271660
bio6	3	41279868
bio6	3	41285810
bio6	3	41293266
bio6	3	41300051
bio6	3	41319439
bio6	3	41326072
bio6	3	41332888
bio6	3	41339654
bio6	3	41340615
bio6	3	41357560
bio6	3	44689544
bio6	3	44713416
bio6	3	46840425
bio6	3	52169985
bio6	3	52184228
bio6	3	52685111
bio6	3	52722853
bio6	3	56480856
bio7	3	1365352
bio7	3	3847730
bio7	3	25779468
bio7	3	32764503
bio7	3	38968547
bio7	3	39852125
bio7	3	39853766
bio7	3	39856083
bio7	3	39859377
bio7	3	39863702
bio7	3	39897513
bio7	3	40345534
bio7	3	40376598
bio7	3	40386222
bio7	3	40388840
bio7	3	40394488
bio7	3	40396795
bio7	3	40403002
bio7	3	40405450
bio7	3	40410298
bio7	3	40413982
bio7	3	40431262
bio7	3	40441052
bio7	3	40460748
bio7	3	40485687
bio7	3	40495643
bio7	3	40504839
bio7	3	40512253
bio7	3	40519254
bio7	3	40531654
bio7	3	40538755
bio7	3	40556274
bio7	3	40563748
bio7	3	40567920
bio7	3	40575293
bio7	3	40581546
bio7	3	40595934
bio7	3	40601317
bio7	3	40616378
bio7	3	40622372
bio7	3	40627994
bio7	3	40635552
bio7	3	40642186
bio7	3	40651995
bio7	3	40655375
bio7	3	40657767
bio7	3	40662870
bio7	3	40669907
bio7	3	40681743
bio7	3	40688898
bio7	3	40700020
bio7	3	40718307
bio7	3	40723503
bio7	3	40732892
bio7	3	40746633
bio7	3	40755412
bio7	3	40757244
bio7	3	40772217
bio7	3	40776819
bio7	3	40781695
bio7	3	40802005
bio7	3	40807122
bio7	3	40821458
bio7	3	40826126
bio7	3	40829554
bio7	3	40839093
bio7	3	40843636
bio7	3	40854117
bio7	3	40860155
bio7	3	40873918
bio7	3	40887507
bio7	3	40895686
bio7	3	40904570
bio7	3	40914312
bio7	3	40918367
bio7	3	40920373
bio7	3	40941892
bio7	3	40945392
bio7	3	40946120
bio7	3	40946369
bio7	3	40966148
bio7	3	40968842
bio7	3	40973687
bio7	3	40982022
bio7	3	40994185
bio7	3	40999425
bio7	3	41011977
bio7	3	41023078
bio7	3	41028123
bio7	3	41039982
bio7	3	41071396
bio7	3	41074931
bio7	3	41118340
bio7	3	41127996
bio7	3	41141845
bio7	3	41154146
bio7	3	41160245
bio7	3	41171447
bio7	3	41175913
bio7	3	41183087
bio7	3	41187456
bio7	3	41196355
bio7	3	41202905
bio7	3	41217981
bio7	3	41231208
bio7	3	41235688
bio7	3	41239356
bio7	3	41243843
bio7	3	41247452
bio7	3	41250429
bio7	3	41255287
bio7	3	41262192
bio7	3	41264274
bio7	3	41271660
bio7	3	41279868
bio7	3	41285810
bio7	3	41293266
bio7	3	41300051
bio7	3	41319439
bio7	3	41326072
bio7	3	41332888
bio7	3	41339654
bio7	3	41340615
bio7	3	41357560
bio7	3	43840206
bio7	3	44689544
bio7	3	46840425
bio7	3	52169985
bio7	3	52184228
bio7	3	52685111
bio7	3	52722853
bio7	3	53419280
bio8	3	26570966
bio8	3	26571778
bio8	3	26683499
bio9	3	1365352
bio9	3	1577442
bio9	3	3847730
bio9	3	12515989
bio9	3	26608416
bio9	3	32764503
bio9	3	39270401
bio9	3	39838908
bio9	3	39840301
bio9	3	39842861
bio9	3	39844207
bio9	3	39852125
bio9	3	39853766
bio9	3	39856083
bio9	3	39859377
bio9	3	39863702
bio9	3	39897513
bio9	3	40345534
bio9	3	40376598
bio9	3	40386222
bio9	3	40388840
bio9	3	40394488
bio9	3	40396795
bio9	3	40403002
bio9	3	40405450
bio9	3	40410298
bio9	3	40413982
bio9	3	40431262
bio9	3	40441052
bio9	3	40460748
bio9	3	40485687
bio9	3	40495643
bio9	3	40504839
bio9	3	40512253
bio9	3	40519254
bio9	3	40531654
bio9	3	40538755
bio9	3	40556274
bio9	3	40563748
bio9	3	40567920
bio9	3	40575293
bio9	3	40581546
bio9	3	40595843
bio9	3	40595934
bio9	3	40601317
bio9	3	40616378
bio9	3	40622372
bio9	3	40627994
bio9	3	40635552
bio9	3	40642186
bio9	3	40651995
bio9	3	40655375
bio9	3	40657767
bio9	3	40662870
bio9	3	40667243
bio9	3	40669907
bio9	3	40681743
bio9	3	40688898
bio9	3	40700020
bio9	3	40718307
bio9	3	40723503
bio9	3	40732892
bio9	3	40746633
bio9	3	40755412
bio9	3	40757244
bio9	3	40772217
bio9	3	40776819
bio9	3	40781695
bio9	3	40802005
bio9	3	40807122
bio9	3	40821458
bio9	3	40826126
bio9	3	40829554
bio9	3	40839093
bio9	3	40843636
bio9	3	40854117
bio9	3	40860155
bio9	3	40873918
bio9	3	40887507
bio9	3	40895686
bio9	3	40904570
bio9	3	40914312
bio9	3	40918367
bio9	3	40920373
bio9	3	40941892
bio9	3	40945392
bio9	3	40946120
bio9	3	40946369
bio9	3	40966148
bio9	3	40968842
bio9	3	40982022
bio9	3	40994185
bio9	3	40999425
bio9	3	41011977
bio9	3	41023078
bio9	3	41028123
bio9	3	41039982
bio9	3	41071396
bio9	3	41074931
bio9	3	41118340
bio9	3	41127996
bio9	3	41141845
bio9	3	41154146
bio9	3	41160245
bio9	3	41171447
bio9	3	41175913
bio9	3	41183087
bio9	3	41187456
bio9	3	41196355
bio9	3	41202905
bio9	3	41217981
bio9	3	41231208
bio9	3	41235688
bio9	3	41239356
bio9	3	41243843
bio9	3	41247452
bio9	3	41250429
bio9	3	41255287
bio9	3	41262192
bio9	3	41264274
bio9	3	41271660
bio9	3	41279868
bio9	3	41285810
bio9	3	41293266
bio9	3	41300051
bio9	3	41319439
bio9	3	41326072
bio9	3	41332888
bio9	3	41339654
bio9	3	41340615
bio9	3	41357560
bio9	3	44689544
bio9	3	44713416
bio9	3	46840425
bio9	3	52169985
bio9	3	52184228
bio9	3	52685111
bio9	3	54881170
bio10	3	40968842
bio10	3	40982022
bio10	3	41023078
bio10	3	41141845
bio10	3	41154146
bio10	3	41183087
bio10	3	41231208
bio10	3	41235688
bio10	3	41319439
bio10	3	46152711
bio10	3	55006953
bio11	3	1365352
bio11	3	1577442
bio11	3	26674318
bio11	3	32764503
bio11	3	38968547
bio11	3	39838908
bio11	3	39840301
bio11	3	39844207
bio11	3	39852125
bio11	3	39853766
bio11	3	39856083
bio11	3	39859377
bio11	3	39863702
bio11	3	39892348
bio11	3	39897513
bio11	3	40345534
bio11	3	40376598
bio11	3	40386222
bio11	3	40388840
bio11	3	40394488
bio11	3	40396795
bio11	3	40403002
bio11	3	40405450
bio11	3	40410298
bio11	3	40413982
bio11	3	40431262
bio11	3	40441052
bio11	3	40460748
bio11	3	40485687
bio11	3	40495643
bio11	3	40504839
bio11	3	40512253
bio11	3	40519254
bio11	3	40531654
bio11	3	40538755
bio11	3	40556274
bio11	3	40563748
bio11	3	40567920
bio11	3	40575293
bio11	3	40581546
bio11	3	40595934
bio11	3	40601317
bio11	3	40616378
bio11	3	40622372
bio11	3	40627994
bio11	3	40635552
bio11	3	40642186
bio11	3	40651995
bio11	3	40655375
bio11	3	40657767
bio11	3	40662870
bio11	3	40667243
bio11	3	40669907
bio11	3	40681743
bio11	3	40688898
bio11	3	40700020
bio11	3	40718307
bio11	3	40723503
bio11	3	40732892
bio11	3	40746633
bio11	3	40755412
bio11	3	40757244
bio11	3	40772217
bio11	3	40776819
bio11	3	40781695
bio11	3	40802005
bio11	3	40807122
bio11	3	40821458
bio11	3	40826126
bio11	3	40829554
bio11	3	40839093
bio11	3	40843636
bio11	3	40854117
bio11	3	40860155
bio11	3	40873918
bio11	3	40887507
bio11	3	40895686
bio11	3	40904570
bio11	3	40914312
bio11	3	40918367
bio11	3	40920373
bio11	3	40941892
bio11	3	40945392
bio11	3	40946120
bio11	3	40946369
bio11	3	40966148
bio11	3	40968842
bio11	3	40973687
bio11	3	40982022
bio11	3	40994185
bio11	3	40999425
bio11	3	41011977
bio11	3	41023078
bio11	3	41028123
bio11	3	41039982
bio11	3	41071396
bio11	3	41074931
bio11	3	41118340
bio11	3	41127996
bio11	3	41141845
bio11	3	41154146
bio11	3	41160245
bio11	3	41171447
bio11	3	41175913
bio11	3	41183087
bio11	3	41187456
bio11	3	41196355
bio11	3	41202905
bio11	3	41217981
bio11	3	41231208
bio11	3	41235688
bio11	3	41239356
bio11	3	41243843
bio11	3	41247452
bio11	3	41250429
bio11	3	41255287
bio11	3	41262192
bio11	3	41264274
bio11	3	41271660
bio11	3	41279868
bio11	3	41285810
bio11	3	41293266
bio11	3	41300051
bio11	3	41319439
bio11	3	41326072
bio11	3	41332888
bio11	3	41339654
bio11	3	41340615
bio11	3	41357560
bio11	3	43829304
bio11	3	44689544
bio11	3	44713416
bio11	3	46840425
bio11	3	52169985
bio11	3	52184228
bio11	3	52685111
bio11	3	52722853
bio12	3	1577442
bio12	3	40968842
bio12	3	40982022
bio12	3	41023078
bio12	3	41154146
bio12	3	41231208
bio14	3	40968842
bio14	3	41023078
bio14	3	41154146
bio15	3	40460748
bio15	3	40657767
bio15	3	40968842
bio15	3	40982022
bio15	3	41023078
bio15	3	41118340
bio15	3	41141845
bio15	3	41154146
bio15	3	41319439
bio17	3	40968842
bio17	3	41023078
bio17	3	41154146
bio18	3	26571778
bio19	3	41154146
bio1	4	6549651
bio1	4	6624359
bio1	4	27164299
bio1	4	37497824
bio1	4	49837262
bio3	4	363948
bio3	4	14255350
bio3	4	14515749
bio3	4	21550587
bio3	4	21565480
bio3	4	21582227
bio3	4	21684250
bio3	4	21764869
bio3	4	21776717
bio3	4	21797099
bio3	4	21883148
bio3	4	21912098
bio3	4	21919119
bio3	4	22152247
bio3	4	22166530
bio3	4	27277859
bio3	4	39686450
bio4	4	3780927
bio4	4	21764869
bio4	4	26389338
bio4	4	34247757
bio4	4	37497824
bio4	4	38146257
bio4	4	46860729
bio4	4	49837262
bio5	4	2946918
bio5	4	6483752
bio5	4	6630950
bio5	4	13255868
bio5	4	13269779
bio5	4	21550587
bio5	4	21565480
bio5	4	37408709
bio5	4	37482416
bio5	4	37483086
bio5	4	41731971
bio6	4	6368450
bio6	4	6549651
bio6	4	6573544
bio6	4	6591619
bio6	4	6624359
bio6	4	7813939
bio6	4	27162307
bio6	4	27164299
bio6	4	34247757
bio6	4	34392455
bio6	4	37497824
bio6	4	37498761
bio6	4	42361681
bio6	4	49837262
bio7	4	3780927
bio7	4	26389338
bio7	4	34247757
bio7	4	34392455
bio7	4	37497824
bio7	4	37498761
bio7	4	42361681
bio7	4	49837262
bio9	4	6624359
bio9	4	7813939
bio9	4	27162307
bio9	4	27164299
bio9	4	34247757
bio9	4	34392455
bio9	4	37497824
bio9	4	38167891
bio9	4	38168277
bio9	4	49837262
bio10	4	13269779
bio11	4	6624359
bio11	4	27162307
bio11	4	27164299
bio11	4	34247757
bio11	4	34392455
bio11	4	37497824
bio11	4	37498761
bio11	4	42361681
bio11	4	49837262
bio1	5	3870098
bio1	5	26605484
bio3	5	17507161
bio3	5	17510496
bio3	5	17551562
bio3	5	43155085
bio3	5	43285991
bio3	5	43483656
bio4	5	12297014
bio4	5	12847726
bio4	5	13099734
bio4	5	13111532
bio4	5	13670372
bio4	5	42475747
bio5	5	43367175
bio5	5	43397985
bio6	5	3870098
bio6	5	12297014
bio6	5	13099734
bio6	5	26605484
bio6	5	42475747
bio7	5	12297014
bio7	5	13099734
bio7	5	13111532
bio7	5	13670372
bio7	5	42475747
bio8	5	27803447
bio9	5	3870098
bio9	5	12297014
bio9	5	26605484
bio9	5	38223437
bio9	5	42475747
bio10	5	43367175
bio11	5	3870098
bio11	5	12297014
bio11	5	13099734
bio11	5	26605484
bio11	5	42475747
bio1	6	4043982
bio1	6	4553267
bio1	6	14588933
bio1	6	15027356
bio4	6	1145266
bio4	6	3030213
bio4	6	3573952
bio4	6	3874544
bio4	6	3909890
bio4	6	3922317
bio4	6	3985561
bio4	6	4043982
bio4	6	4064852
bio4	6	4536164
bio4	6	4553267
bio4	6	4577126
bio4	6	4793159
bio4	6	4822034
bio4	6	14588933
bio4	6	15027356
bio4	6	34100570
bio5	6	30403567
bio6	6	1145266
bio6	6	3030213
bio6	6	3874544
bio6	6	3909890
bio6	6	3985561
bio6	6	4043982
bio6	6	4536164
bio6	6	4553267
bio6	6	4577126
bio6	6	4601236
bio6	6	4793159
bio6	6	4822034
bio6	6	14588933
bio6	6	15027356
bio6	6	26791015
bio6	6	34100570
bio7	6	1145266
bio7	6	2615875
bio7	6	2617093
bio7	6	2619405
bio7	6	2685103
bio7	6	3023826
bio7	6	3030213
bio7	6	3109519
bio7	6	3111757
bio7	6	3120241
bio7	6	3141302
bio7	6	3423552
bio7	6	3573952
bio7	6	3866551
bio7	6	3874544
bio7	6	3877398
bio7	6	3909890
bio7	6	3922317
bio7	6	3932691
bio7	6	3952901
bio7	6	3985561
bio7	6	4043982
bio7	6	4052240
bio7	6	4064852
bio7	6	4536164
bio7	6	4553267
bio7	6	4577126
bio7	6	4601236
bio7	6	4793159
bio7	6	4822034
bio7	6	14588933
bio7	6	15027356
bio7	6	34100570
bio8	6	31336427
bio8	6	31348884
bio8	6	31353343
bio8	6	31355166
bio8	6	31365466
bio9	6	3985561
bio9	6	4043982
bio9	6	4536164
bio9	6	4553267
bio9	6	4577126
bio9	6	4601236
bio9	6	4793159
bio9	6	14588933
bio9	6	15027356
bio9	6	20582717
bio11	6	1145266
bio11	6	3874544
bio11	6	3985561
bio11	6	4043982
bio11	6	4536164
bio11	6	4553267
bio11	6	4577126
bio11	6	4793159
bio11	6	14588933
bio11	6	15027356
bio11	6	26791015
bio11	6	34100570
bio1	7	4745884
bio1	7	11714942
bio1	7	11725224
bio1	7	11839911
bio1	7	11967540
bio1	7	12079581
bio1	7	12568056
bio1	7	18151037
bio1	7	18161105
bio1	7	18185976
bio1	7	30830042
bio1	7	30925187
bio1	7	33226914
bio3	7	6513861
bio3	7	6577432
bio3	7	29961913
bio4	7	4745884
bio4	7	11714942
bio4	7	11967540
bio4	7	12079581
bio4	7	12085974
bio4	7	12172244
bio4	7	12568056
bio4	7	18151037
bio4	7	18161105
bio4	7	18185976
bio4	7	33226914
bio4	7	34386020
bio4	7	37827911
bio5	7	1736027
bio5	7	18151037
bio5	7	30006245
bio5	7	30011255
bio5	7	30014413
bio5	7	30028972
bio5	7	33919256
bio5	7	33925848
bio6	7	4745884
bio6	7	11369557
bio6	7	11706630
bio6	7	11714942
bio6	7	11724337
bio6	7	11725224
bio6	7	11802942
bio6	7	11809748
bio6	7	11839911
bio6	7	11967540
bio6	7	12079581
bio6	7	12085974
bio6	7	12172244
bio6	7	12568056
bio6	7	12610758
bio6	7	17075368
bio6	7	18117519
bio6	7	18151037
bio6	7	18161105
bio6	7	18185976
bio6	7	30344058
bio6	7	30344919
bio6	7	30830042
bio6	7	30925187
bio6	7	30952502
bio6	7	33226914
bio6	7	34386020
bio6	7	37827911
bio7	7	4745884
bio7	7	11706630
bio7	7	11714942
bio7	7	11802942
bio7	7	11809748
bio7	7	11967540
bio7	7	12079581
bio7	7	12085974
bio7	7	12172244
bio7	7	12568056
bio7	7	12610758
bio7	7	17075368
bio7	7	18151037
bio7	7	18161105
bio7	7	18185976
bio7	7	30344058
bio7	7	33226914
bio7	7	34386020
bio7	7	37827911
bio9	7	4745884
bio9	7	11369557
bio9	7	11706630
bio9	7	11714942
bio9	7	11725224
bio9	7	11839911
bio9	7	11967540
bio9	7	11973605
bio9	7	12079581
bio9	7	12568056
bio9	7	17075368
bio9	7	18151037
bio9	7	18161105
bio9	7	18185976
bio9	7	30344058
bio9	7	30925187
bio9	7	33226914
bio9	7	37827911
bio9	7	37831179
bio10	7	18151037
bio10	7	30014413
bio11	7	4745884
bio11	7	11706630
bio11	7	11714942
bio11	7	11725224
bio11	7	11802942
bio11	7	11809748
bio11	7	11839911
bio11	7	11967540
bio11	7	12079581
bio11	7	12085974
bio11	7	12172244
bio11	7	12568056
bio11	7	12610758
bio11	7	18151037
bio11	7	18161105
bio11	7	18185976
bio11	7	30344058
bio11	7	30344919
bio11	7	30830042
bio11	7	30925187
bio11	7	33226914
bio11	7	37827911
bio1	8	4421557
bio1	8	4423694
bio1	8	4429810
bio1	8	4481854
bio1	8	19055673
bio1	8	19125368
bio1	8	19197729
bio1	8	19198941
bio1	8	19432036
bio1	8	19436325
bio1	8	19438144
bio1	8	19478511
bio1	8	21522949
bio1	8	22040389
bio1	8	22047055
bio1	8	22078534
bio1	8	22081858
bio1	8	22082215
bio1	8	22146243
bio1	8	22166923
bio1	8	22175791
bio1	8	22180907
bio1	8	22195190
bio1	8	26128642
bio1	8	26937220
bio3	8	9624534
bio3	8	10887172
bio3	8	19298804
bio3	8	27675144
bio3	8	35574432
bio4	8	4384208
bio4	8	4406349
bio4	8	4421557
bio4	8	4423694
bio4	8	4429810
bio4	8	4486283
bio4	8	4504271
bio4	8	4515139
bio4	8	4520661
bio4	8	10319730
bio4	8	16900525
bio4	8	16913468
bio4	8	19055673
bio4	8	19060173
bio4	8	19091160
bio4	8	19094520
bio4	8	19112025
bio4	8	19113844
bio4	8	19125368
bio4	8	19134243
bio4	8	19197729
bio4	8	19198941
bio4	8	19199828
bio4	8	19436325
bio4	8	19438144
bio4	8	19478511
bio4	8	19494074
bio4	8	19499703
bio4	8	19505486
bio4	8	20042992
bio4	8	21522949
bio4	8	22017653
bio4	8	22040389
bio4	8	22047055
bio4	8	22078534
bio4	8	22081858
bio4	8	22082215
bio4	8	22085554
bio4	8	22131037
bio4	8	22146243
bio4	8	22151455
bio4	8	22165048
bio4	8	22166923
bio4	8	22175791
bio4	8	22180907
bio4	8	22184575
bio4	8	22195190
bio4	8	22202312
bio4	8	22215721
bio4	8	22248534
bio4	8	22268502
bio4	8	22276781
bio4	8	26116994
bio4	8	26128642
bio4	8	26181210
bio4	8	26893932
bio4	8	26937220
bio4	8	27132896
bio4	8	33069252
bio5	8	4471076
bio5	8	28885468
bio6	8	1580932
bio6	8	4333091
bio6	8	4384208
bio6	8	4406349
bio6	8	4421557
bio6	8	4423694
bio6	8	4425680
bio6	8	4429810
bio6	8	4481854
bio6	8	4486283
bio6	8	4504271
bio6	8	4515139
bio6	8	4520661
bio6	8	10319730
bio6	8	16900525
bio6	8	16913468
bio6	8	19055673
bio6	8	19091160
bio6	8	19094520
bio6	8	19112025
bio6	8	19113844
bio6	8	19125368
bio6	8	19134243
bio6	8	19197729
bio6	8	19198941
bio6	8	19295197
bio6	8	19420352
bio6	8	19432036
bio6	8	19436325
bio6	8	19438144
bio6	8	19469420
bio6	8	19478511
bio6	8	19494074
bio6	8	19499703
bio6	8	21522949
bio6	8	21995059
bio6	8	22017653
bio6	8	22040389
bio6	8	22047055
bio6	8	22078534
bio6	8	22081858
bio6	8	22082215
bio6	8	22085554
bio6	8	22131037
bio6	8	22143292
bio6	8	22146243
bio6	8	22151455
bio6	8	22166923
bio6	8	22175791
bio6	8	22180907
bio6	8	22184575
bio6	8	22195190
bio6	8	22202312
bio6	8	22215721
bio6	8	22268502
bio6	8	22274248
bio6	8	22276781
bio6	8	22316677
bio6	8	26128642
bio6	8	26937220
bio7	8	1580932
bio7	8	4384208
bio7	8	4406349
bio7	8	4421557
bio7	8	4423694
bio7	8	4425680
bio7	8	4429810
bio7	8	4486283
bio7	8	4504271
bio7	8	4515139
bio7	8	10319730
bio7	8	16900525
bio7	8	16913468
bio7	8	19055673
bio7	8	19060173
bio7	8	19087951
bio7	8	19091160
bio7	8	19094520
bio7	8	19112025
bio7	8	19113844
bio7	8	19125368
bio7	8	19134243
bio7	8	19197729
bio7	8	19198941
bio7	8	19420352
bio7	8	19432036
bio7	8	19436325
bio7	8	19438144
bio7	8	19469420
bio7	8	19478511
bio7	8	19494074
bio7	8	19499703
bio7	8	21522949
bio7	8	22017653
bio7	8	22040389
bio7	8	22047055
bio7	8	22078534
bio7	8	22081858
bio7	8	22082215
bio7	8	22085554
bio7	8	22131037
bio7	8	22146243
bio7	8	22151455
bio7	8	22166923
bio7	8	22175791
bio7	8	22180907
bio7	8	22184575
bio7	8	22195190
bio7	8	22202312
bio7	8	22215721
bio7	8	22263894
bio7	8	22268502
bio7	8	22276781
bio7	8	26128642
bio7	8	26181210
bio7	8	26937220
bio9	8	4384208
bio9	8	4421557
bio9	8	4423694
bio9	8	4429810
bio9	8	4481854
bio9	8	10319730
bio9	8	16913468
bio9	8	16924997
bio9	8	19055673
bio9	8	19091160
bio9	8	19112025
bio9	8	19113844
bio9	8	19125368
bio9	8	19134243
bio9	8	19197729
bio9	8	19198941
bio9	8	19420352
bio9	8	19432036
bio9	8	19433567
bio9	8	19436325
bio9	8	19438144
bio9	8	19469420
bio9	8	19478511
bio9	8	19494074
bio9	8	19499703
bio9	8	21522949
bio9	8	21995059
bio9	8	22017653
bio9	8	22040389
bio9	8	22047055
bio9	8	22078534
bio9	8	22081858
bio9	8	22082215
bio9	8	22085554
bio9	8	22131037
bio9	8	22143292
bio9	8	22146243
bio9	8	22151455
bio9	8	22166923
bio9	8	22175791
bio9	8	22180907
bio9	8	22184575
bio9	8	22195190
bio9	8	22202312
bio9	8	22268502
bio9	8	22274248
bio9	8	22316677
bio9	8	26128642
bio9	8	26937220
bio10	8	4417531
bio11	8	1580932
bio11	8	4333091
bio11	8	4384208
bio11	8	4406349
bio11	8	4421557
bio11	8	4423694
bio11	8	4425680
bio11	8	4429810
bio11	8	4481854
bio11	8	4486283
bio11	8	4504271
bio11	8	4515139
bio11	8	4520661
bio11	8	10319730
bio11	8	16900525
bio11	8	16913468
bio11	8	19055673
bio11	8	19091160
bio11	8	19094520
[truncated: 1,996 more rows]

## Sheet: TableS7
Table S7 Candidate genes identified by LFMM.
ROCK2
FBXO9
ASCC3
EPB41L2
KIAA1244
NOX3
TFB1M
TIAM2
PROX2
YLPM1
TMEM178A
PSMC3
EXOC4
ZDHHC17
FGD6
BTG1
DCN
LUM
KERA
EPYC
MYH9
NDUFB2
EPHA1
ZYX
UNC50
ANO10
SLC7A11
FAM117B
PLEKHM3
CCNYL1
METTL21A
INO80D
NR4A3
STX17
GRB10
ABCA13
SH2D4B
LIPA
IFIT5
SLC16A12
PANK1
ABCC2
CUTC
COX15
ATP6V0E2
MKI67
SDCCAG8
TMEM63A
ITPKB
EML6
SYNDIG1
CST3
MTNR1B
TRABD2B
BTF3L4
CC2D1B
ORC1
GPX7
LNX1
ARHGAP24
SLC34A2
IFRD1
LSMEM1
GPR149
DHX36
PRKCI
APPL1
WDR82
GPR27
RAD18
MEX3B
EFTUD1
ADAMTSL3
PSMA4
HYKK
IREB2
WDR61
DNAJA4
AP4E1
TNFAIP8L3
CDKAL1
YIPF5
PRELID2
GRXCR2
MMD2
RADIL
MPG
NPRL3
HBZ
RAB11FIP3
PPDPF
EEF1A2
SLCO4A1
FAM210B
EIF2S2
RALY
TOX2
ASCC2
UQCR10
ZMAT5
FBRSL1
CABIN1
OLFM1
GTF2IRD1
GNB1
NADK
PTCHD2
DRAM2
LRIF1
ENTPD4
ANKRD66
MEP1A
GPR88
ZIC3
EIF1
KRT14
MPV17
RCAN2
RAG1
TRAF6
PRR5L
SYN3
TRIM24
SLC22A15
HOOK3
BEND2
MYL3
PTH1R
CPS1
NAPG
TEX10
CASP10
CFLAR
PPIL3
CLK1
BZW1
GPR123
GABRP
GFRA1
CLRN3
RSPH9
MOCS1
THADA
SMYD2
CA8
C4A
DGKH
RSF1
CLNS1A
EED
C11orf73
UVRAG
ZMYM2
CRIP1
C14orf80
ST3GAL3
G3BP2
SUCLG2
LYSMD4
MMP15
CFAP20
GPC3
AMOT
JADE2
PPP2CA
NR3C1
C1QTNF8
CASS4
CSTF1
AURKA
RBM39
DNAH9
CCDC42
CLTC
VMP1
PTRH2
TRIM29
MACF1
NDUFS5
AZIN2
AK2
HIPK1
DCLRE1B
AP4B1
EBF2
TOP2A
E2F6
PERP
SHANK2
HAL
AMDHD1
SH3KBP1
DHRSX
CHST10
C7orf31
CYCS
FAM126A
PLK4
MFSD8
C4orf29
CCRN4L
ELF2
AQP4
KCTD1
NDUFV2
ERP44
ELP2
PHLPP1
EXOC6
ENTPD7
SUFU
PARP1
PSEN2
EFEMP1
ACSS1
APMAP
CST7
DSTN
NDUFAF5
ESF1
TCEA1
RGS20
FAM76B
CDC20
ELOVL1
PRPF38A
ZCCHC11
TLR6
FAM114A1
ANAPC4
ZCCHC4
PI4K2B
PHC3
LRRN1
PARP16
FAM154B
CRABP1
ACSBG1
IDH3A
DAPK2
BNIP1
SH3RF2
C7orf26
NAA60
OGFR
MRGBP
FER1L4
CPNE1
PIWIL1
GRIN2C
TMEM104
PSMD12
COL5A1
CRYBA1
NUFIP2
KIAA1751
EFHC1
KLHL31
MICALL1
EIF3L
PEX5
INPP4A
GRID2
CCDC93
Htr5b
DAP
TMEM121
EFCC1
ARID3B
ADCY7
VAMP7
POLR1D
EDNRB2
GFPT2
DDX46
GET4
SUN1
PPL
CALN1
MEGF6
MED26
SMIM7
TMEM38A
GREB1
ICK
GRIK2
HIF1A
TYRO3
BCL2L13
ATN1
FOXJ2
SLC2A3
CARKD
TMEM237
MPP4
NRP2
CHN1
ITGA6
PIBF1
RGS4
RAB3B
TXNDC12
KTI12
FAM159A
USP24
KLF3
FAM193A
SEC62
GPR160
CD47
DNAH12
LMNA
GNA12
C7orf50
GSG1L
AXIN1
CCDC40
GAA
THY1
DIXDC1
PIH1D2
C4BPA
SCN8A
SMEK2
CFAP36
TMEM156
MNS1
CHM
ANO1
SLC38A1
KIAA1217
CDCA2
SLC38A2
CCDC77
SNX25
KCNH1
LY6E
FAF1
CARHSP1
RAP1GAP2
SLC36A4
KCTD9
USP13
YPEL1
C19orf24

## Sheet: TableS8
Table S8 Candidate models identified by Samβada
Chromosome	Position	Env_1	Loglikelihood	Gscore	WaldScore	NumError	Efron	McFadden	McFaddenAdj	CoxSnell	Nagelkerke	AIC	BIC	Beta_0	Beta_1	pvalG	pvalWald
11	2112727	bio10	-61.996	142.575	79.8182	0	0.632271	0.534856	0.519851	0.45067	0.668917	127.992	134.937	-17.426	0.748524	7.27965e-33	4.1049e-19
11	2115153	bio10	-61.8172	137.302	78.7638	0	0.623851	0.52619	0.510861	0.441103	0.659337	127.634	134.562	-17.1369	0.736474	1.03558e-31	6.99975e-19
25	5951440	bio10	-73.9121	123.521	78.0482	0	0.560766	0.455218	0.440477	0.412817	0.598714	151.824	158.718	15.4661	-0.657129	1.0723e-28	1.00558e-18
1	50111337	bio10	-79.5292	117.426	77.3794	0	0.521785	0.424712	0.410244	0.390715	0.567424	163.058	169.994	14.7332	-0.626401	2.31557e-27	1.41077e-18
9	30580526	bio10	-76.169	119.007	77.1687	0	0.535731	0.438583	0.423842	0.401281	0.581983	156.338	163.231	15.0167	-0.638287	1.04337e-27	1.56964e-18
22	17523473	bio10	-72.3316	119.603	76.48	0	0.573958	0.452585	0.437448	0.400178	0.59132	148.663	155.574	15.392	-0.657899	7.72903e-28	2.22449e-18
21	18431573	bio10	-78.0921	114.403	76.0187	0	0.520896	0.422796	0.408013	0.386701	0.564223	160.184	167.095	14.6262	-0.623088	1.06327e-26	2.8099e-18
16	8353556	bio10	-86.7701	118.241	75.9754	0	0.51409	0.405238	0.391529	0.391532	0.554163	177.54	184.485	14.8447	-0.618159	1.53564e-27	2.87227e-18
9	20388767	bio10	-83.3623	112.34	75.1478	0	0.501547	0.40256	0.388226	0.380005	0.546754	170.725	177.644	-14.3513	0.606286	3.00938e-26	4.36773e-18
7	33825438	bio10	-75.0388	129.205	74.9459	0	0.575829	0.462631	0.448309	0.429795	0.611309	154.078	160.954	16.8118	-0.696562	6.11732e-30	4.83799e-18
34	2162936	bio10	-73.4659	113.795	74.8446	0	0.526508	0.436452	0.421111	0.392923	0.576716	150.932	157.79	14.8346	-0.63479	1.44527e-26	5.09266e-18
9	30575947	bio10	-88.2719	111.117	74.5178	0	0.488937	0.386279	0.372374	0.374279	0.532461	180.544	187.48	14.1541	-0.593317	5.57657e-26	6.00935e-18
22	17564299	bio10	-80.9467	107.833	74.4411	0	0.513632	0.399788	0.384958	0.36677	0.538488	165.893	172.821	13.8712	-0.595512	2.92338e-25	6.2474e-18
19	1396760	bio10	-87.2468	107.767	74.2644	0	0.476593	0.381799	0.367628	0.365369	0.5249	178.494	185.43	-13.7871	0.583416	3.02358e-25	6.83243e-18
11	2129513	bio10	-69.7278	116.81	74.036	0	0.540897	0.455817	0.440208	0.390404	0.589385	143.456	150.383	-14.9285	0.652012	3.1587e-27	7.67056e-18
22	8129818	bio10	-75.9254	109.086	73.9177	0	0.498475	0.418055	0.402726	0.370122	0.553239	155.851	162.778	14.0006	-0.608793	1.55404e-25	8.1442e-18
13	12101543	bio10	-87.6491	107.823	73.552	0	0.484408	0.380836	0.366708	0.370456	0.526722	179.298	186.2	13.8729	-0.582941	2.93915e-25	9.80203e-18
7	33802345	bio10	-82.5117	105.687	73.5017	0	0.483071	0.390406	0.37563	0.367148	0.531926	169.023	175.908	13.6104	-0.581432	8.63626e-25	1.00551e-17
21	18411235	bio10	-83.4828	103.622	72.6635	0	0.47312	0.382952	0.368169	0.357783	0.522029	170.966	177.876	13.547	-0.580369	2.44848e-24	1.53748e-17
11	2101194	bio10	-63.799	121.305	72.6459	0	0.560578	0.487358	0.471287	0.401904	0.616706	131.598	138.526	-15.7615	0.690605	3.27705e-28	1.55126e-17
3	28898337	bio10	-85.397	102.438	72.5283	0	0.490558	0.374913	0.360273	0.353322	0.514031	174.794	181.713	-13.325	0.57093	4.45036e-24	1.64654e-17
22	17559162	bio10	-84.1607	103.656	72.3029	0	0.478583	0.38112	0.366413	0.359096	0.521344	172.321	179.223	13.6702	-0.581622	2.40662e-24	1.84576e-17
11	2112727	bio5	-61.2869	143.993	72.2765	0	0.64004	0.540177	0.525171	0.453934	0.673762	126.574	133.518	-23.8091	0.825075	3.56464e-33	1.8706e-17
5	43367175	bio10	-89.9427	102.857	72.165	0	0.469592	0.363783	0.349636	0.354473	0.506567	183.885	190.804	-13.3999	0.566135	3.60254e-24	1.97931e-17
11	2078907	bio10	-77.1998	104.225	72.0223	0	0.486694	0.402998	0.387531	0.357014	0.536258	158.4	165.327	-13.7537	0.59807	1.80584e-24	2.12784e-17
4	6507902	bio10	-86.6214	99.7831	71.8728	0	0.443454	0.365471	0.350821	0.342465	0.501805	177.243	184.187	-12.9419	0.558103	1.70038e-23	2.29527e-17
5	43397985	bio10	-77.8071	104.624	71.8673	0	0.497608	0.402032	0.386661	0.354518	0.534394	159.614	166.567	-13.5907	0.595123	1.47651e-24	2.30172e-17
7	25181087	bio10	-88.7082	103.952	71.7997	0	0.466501	0.369453	0.355236	0.359911	0.513364	181.416	188.318	13.6519	-0.574395	2.07228e-24	2.38191e-17
11	2136563	bio10	-67.5252	113.353	71.597	0	0.535555	0.456327	0.440224	0.382672	0.586456	139.05	145.97	-14.9161	0.65485	1.80547e-26	2.63961e-17
3	46152711	bio10	-87.8362	98.8019	71.5669	0	0.440835	0.359968	0.345394	0.340904	0.496999	179.672	186.609	-12.852	0.552251	2.79067e-23	2.68013e-17
11	24627792	bio10	-80.9288	101.56	71.5656	0	0.472401	0.385547	0.370362	0.358209	0.524114	165.858	172.725	13.3441	-0.574463	6.93332e-24	2.68194e-17
9	37390160	bio10	-90.7942	101.835	71.562	0	0.462933	0.359304	0.345191	0.350469	0.501321	185.588	192.516	13.3399	-0.562897	6.03374e-24	2.68679e-17
22	8060515	bio10	-86.8244	98.7719	71.4452	0	0.465771	0.362571	0.347888	0.34082	0.498866	177.649	184.585	-12.9065	0.555112	2.83322e-23	2.85065e-17
21	18386933	bio10	-92.0191	101.174	71.4216	0	0.459837	0.354732	0.340707	0.348646	0.497099	188.038	194.966	-13.1969	0.556124	8.42567e-24	2.8849e-17
11	2122767	bio10	-58.3486	127.687	71.4119	0	0.603544	0.522485	0.506117	0.423266	0.649936	120.697	127.591	-16.6942	0.730953	1.31425e-29	2.89919e-17
9	22775254	bio10	-61.7072	117.946	71.3213	0	0.585123	0.488672	0.472099	0.406599	0.619539	127.414	134.256	15.7503	-0.68776	1.7817e-27	3.03537e-17
4	6507902	bio10	-84.8938	98.9769	71.2516	0	0.440729	0.368266	0.353383	0.340234	0.502762	173.788	180.732	12.9039	-0.559749	2.55463e-23	3.14458e-17
26	9502610	bio10	-75.3426	103.977	71.1511	0	0.509242	0.408294	0.392587	0.359979	0.5415	154.685	161.587	-13.8247	0.602241	2.04659e-24	3.30884e-17
11	2115153	bio5	-61.5784	137.78	70.8338	0	0.630389	0.52802	0.512691	0.442233	0.661026	127.157	134.084	-23.4921	0.813781	8.14192e-32	3.88619e-17
9	20396138	bio10	-81.4024	99.2637	70.8248	0	0.47142	0.37877	0.363507	0.345709	0.513147	166.805	173.715	-13.1224	0.569118	2.21024e-23	3.90406e-17
4	6629022	bio10	-93.8621	104.235	70.7162	0	0.448636	0.357019	0.343318	0.35704	0.50303	191.724	198.652	-13.7219	0.570599	1.79702e-24	4.125e-17
22	17523473	bio5	-65.6895	132.887	70.5964	0	0.601873	0.502853	0.487717	0.433281	0.640235	135.379	142.29	22.8164	-0.786045	9.57177e-31	4.38314e-17
7	33862069	bio10	-87.9755	96.4698	70.5855	0	0.45801	0.35412	0.339437	0.334386	0.489448	179.951	186.887	12.649	-0.545602	9.06171e-23	4.40735e-17
11	2146091	bio10	-73.1837	106.051	70.5787	0	0.495577	0.42014	0.404293	0.359555	0.549993	150.367	157.312	-13.9522	0.614701	7.18639e-25	4.42275e-17
9	30580526	bio5	-73.3829	124.58	70.5433	0	0.54665	0.459119	0.444377	0.41549	0.60259	150.766	157.659	21.1062	-0.725196	6.29015e-29	4.50278e-17
7	7668505	bio10	-74.5431	104.253	70.4457	0	0.506032	0.411515	0.395726	0.358296	0.543089	153.086	160.005	-13.7715	0.604929	1.78086e-24	4.73123e-17
10	11681746	bio10	-87.3387	96.5242	70.0642	0	0.458055	0.355913	0.341164	0.336841	0.491996	178.677	185.597	-12.8881	0.552019	8.81616e-23	5.74052e-17
2	58571462	bio10	-90.2749	95.9348	70.0578	0	0.436834	0.346981	0.332513	0.332882	0.483435	184.55	191.486	-12.7384	0.5447	1.18727e-22	5.75923e-17
22	17563001	bio10	-95.4577	110.792	69.9607	0	0.472594	0.367217	0.353959	0.373419	0.518625	194.915	201.852	-14.5261	0.595165	6.57074e-26	6.04984e-17
11	2127160	bio10	-70.7604	105.878	69.9155	0	0.506585	0.427965	0.411796	0.365179	0.558235	145.521	152.423	-14.1232	0.621129	7.84228e-25	6.18989e-17
21	18431573	bio5	-75.415	119.757	69.8331	0	0.549585	0.442583	0.4278	0.400575	0.584465	154.83	161.741	20.5434	-0.707034	7.14893e-28	6.45405e-17
9	22788570	bio10	-94.8098	98.0417	69.8328	0	0.440146	0.340824	0.326918	0.338786	0.481968	193.62	200.556	-12.9644	0.545224	4.09661e-23	6.45502e-17
4	6611143	bio10	-94.1133	103.732	69.8243	0	0.445998	0.355298	0.341597	0.35567	0.501099	192.227	199.154	-13.7575	0.571207	2.31583e-24	6.48308e-17
22	17564299	bio5	-77.2557	115.215	69.8024	0	0.518206	0.427156	0.412326	0.386271	0.567119	158.511	165.439	19.6147	-0.679039	7.05946e-27	6.55544e-17
4	13255868	bio10	-78.7823	99.2308	69.7848	0	0.462517	0.38642	0.370843	0.342095	0.517073	161.565	168.501	-13.106	0.575911	2.24728e-23	6.61397e-17
21	18416953	bio10	-93.3858	99.4823	69.7797	0	0.449114	0.347532	0.333558	0.345137	0.490106	190.772	197.691	-13.2748	0.555756	1.97926e-23	6.63129e-17
1	4347521	bio10	-74.0706	103.265	69.6214	0	0.502832	0.410749	0.394838	0.354391	0.540751	152.141	159.069	-13.7155	0.604612	2.93255e-24	7.18542e-17
22	9066381	bio10	-78.5747	98.5847	69.5896	0	0.476846	0.385497	0.369856	0.342631	0.516642	161.149	168.069	13.1434	-0.576269	3.11413e-23	7.302e-17
1	50074972	bio10	-94.0292	98.4438	69.5832	0	0.444729	0.343606	0.329644	0.344597	0.486997	192.058	198.96	13.0193	-0.545595	3.34379e-23	7.32587e-17
19	1396760	bio5	-83.8211	114.618	69.5324	0	0.495132	0.406072	0.391901	0.383453	0.550879	171.642	178.578	-19.3758	0.66387	9.54124e-27	7.51687e-17
11	2141628	bio10	-84.3295	95.6069	69.5206	0	0.444991	0.361783	0.346647	0.335404	0.495607	172.659	179.57	-12.7691	0.5527	1.40121e-22	7.56194e-17
1	50111337	bio5	-83.1178	110.249	69.4829	0	0.501009	0.398753	0.384285	0.371981	0.540218	170.236	177.172	18.5576	-0.641631	8.64261e-26	7.70794e-17
9	22282790	bio10	-87.6586	94.6532	69.3903	0	0.427316	0.350606	0.335789	0.333848	0.48659	179.317	186.219	12.5795	-0.541258	2.26844e-22	8.07841e-17
3	28890763	bio10	-94.2928	95.9329	69.3846	0	0.452203	0.337176	0.323117	0.335171	0.47744	192.586	199.505	-12.698	0.536059	1.18846e-22	8.10172e-17
11	2075027	bio10	-78.3575	97.9473	69.3604	0	0.469982	0.384616	0.368909	0.343199	0.516259	160.715	167.617	-13.3288	0.580534	4.29665e-23	8.20193e-17
4	6630950	bio10	-94.0314	103.208	69.2747	0	0.44343	0.354337	0.340604	0.357862	0.501544	192.063	198.965	-13.6578	0.565525	3.01763e-24	8.5663e-17
11	24165959	bio10	-90.3734	95.115	69.2426	0	0.440175	0.344792	0.330292	0.335167	0.482995	184.747	191.649	12.7185	-0.542059	1.79644e-22	8.70652e-17
11	2129513	bio5	-66.3845	123.497	69.2369	0	0.564488	0.48191	0.466301	0.407434	0.615094	136.769	143.697	-20.9123	0.733511	1.08544e-28	8.73176e-17
11	2089718	bio10	-75.5215	98.8255	69.2071	0	0.475799	0.39551	0.379501	0.34567	0.525484	155.043	161.945	-13.4	0.586974	2.75764e-23	8.86483e-17
7	32480291	bio10	-93.4892	93.9461	69.206	0	0.417427	0.334418	0.320179	0.329526	0.47249	190.978	197.898	12.4135	-0.528276	3.24228e-22	8.86985e-17
25	5951440	bio5	-78.8494	113.647	69.1766	0	0.526786	0.418826	0.404085	0.387285	0.561685	161.699	168.592	19.3407	-0.667356	1.55734e-26	9.0028e-17
18	21429424	bio10	-97.6802	95.6981	69.1441	0	0.411076	0.328793	0.31505	0.332215	0.469795	199.36	206.297	-12.6316	0.530549	1.33809e-22	9.15262e-17
2	60682744	bio10	-92.4926	103.196	69.1344	0	0.46024	0.358094	0.344214	0.362778	0.506743	188.985	195.853	-13.7036	0.567144	3.03575e-24	9.19778e-17
22	8060515	bio5	-80.4197	111.581	69.1173	0	0.498948	0.409592	0.394909	0.375502	0.54963	164.839	171.776	-18.9543	0.655968	4.41322e-26	9.27794e-17
3	54806665	bio10	-91.0251	97.232	69.0187	0	0.444635	0.34815	0.333827	0.344756	0.490356	186.05	192.926	13.0916	-0.550731	6.16614e-23	9.75365e-17
1	50111337	bio12	-90.7384	95.0078	60.5924	0	0.453136	0.343628	0.329161	0.330268	0.479638	185.477	192.413	4.40205	-0.00483824	1.89634e-22	7.02035e-15
5	43397985	bio5	-72.854	114.53	68.9565	0	0.514728	0.440098	0.424727	0.380725	0.573899	149.708	156.661	-19.3973	0.68175	9.97323e-27	1.0066e-16
11	2117629	bio10	-82.5788	95.1891	68.9059	0	0.440096	0.365625	0.35026	0.337725	0.499586	169.158	176.042	-12.9311	0.558326	1.73037e-22	1.03276e-16
5	29356903	bio10	-77.2748	98.7895	68.8622	0	0.481009	0.38995	0.374161	0.343203	0.520212	158.55	165.469	-13.1812	0.580772	2.80824e-23	1.05587e-16
16	12660121	bio10	-94.8166	99.3343	68.8095	0	0.440112	0.343756	0.329914	0.348296	0.489031	193.633	200.527	13.2108	-0.549686	2.13277e-23	1.08448e-16
14	23506296	bio10	-95.5546	94.1027	68.7995	0	0.42641	0.32994	0.315915	0.328835	0.468852	195.109	202.037	-12.5113	0.529243	2.99564e-22	1.08998e-16
21	18384842	bio10	-88.2934	93.3835	68.7337	0	0.43644	0.345903	0.331086	0.330208	0.481284	180.587	187.489	-12.5017	0.537946	4.30822e-22	1.12698e-16
21	17379882	bio10	-97.5738	103.55	68.7038	0	0.451037	0.346672	0.33328	0.356374	0.495333	199.148	206.067	13.7621	-0.566288	2.53915e-24	1.14422e-16
21	18461294	bio10	-89.9503	93.3965	68.6381	0	0.429016	0.34174	0.327104	0.331401	0.478829	183.901	190.794	12.5188	-0.534965	4.27998e-22	1.18296e-16
7	803336	bio10	-98.5239	100.841	68.5913	0	0.429332	0.338519	0.325091	0.350105	0.486245	201.048	207.958	-13.3773	0.551902	9.96766e-24	1.21135e-16
10	17196015	bio10	-87.1302	107.683	68.5349	0	0.500158	0.381932	0.367745	0.375143	0.529821	178.26	185.128	14.6735	-0.606536	3.15334e-25	1.24652e-16
3	28678271	bio10	-84.6135	93.4098	68.5097	0	0.448096	0.355662	0.340431	0.327994	0.487407	173.227	180.146	-12.4745	0.544545	4.25138e-22	1.26256e-16
11	2116436	bio10	-67.054	109.641	68.481	0	0.523564	0.44981	0.4334	0.3716	0.577016	138.108	145.036	-14.6315	0.64868	1.17469e-25	1.28107e-16
16	17783010	bio10	-89.632	92.7134	68.3677	0	0.406429	0.340886	0.326179	0.328279	0.476602	183.264	190.166	-12.4579	0.534395	6.04433e-22	1.35685e-16
7	898371	bio10	-92.9376	91.9341	68.363	0	0.42046	0.330925	0.316527	0.322639	0.466345	189.875	196.803	-12.2912	0.526143	8.96121e-22	1.36004e-16
10	11689567	bio10	-98.6934	93.6719	68.3625	0	0.409625	0.321832	0.308089	0.326482	0.461686	201.387	208.323	-12.4214	0.522117	3.72419e-22	1.36037e-16
1	50058942	bio14	-117.887	82.5431	60.0978	0	0.329994	0.259311	0.246745	0.298309	0.400459	239.774	246.676	2.26432	-0.0958117	1.0339e-19	9.02601e-15
5	43168808	bio10	-77.7448	96.7999	68.344	0	0.473334	0.383686	0.367831	0.339957	0.514035	159.49	166.392	-13.05	0.574156	7.67017e-23	1.37324e-16
2	60704457	bio10	-97.7106	98.1343	68.1565	0	0.437292	0.334296	0.320669	0.342544	0.479227	199.421	206.332	-13.1338	0.544646	3.90949e-23	1.51024e-16
18	21403221	bio10	-74.6528	99.0984	68.074	0	0.454739	0.398941	0.382838	0.344066	0.527291	153.306	160.225	13.3437	-0.590045	2.40262e-23	1.57475e-16
8	4435463	bio10	-89.6316	91.0603	68.0689	0	0.417039	0.336857	0.32206	0.319019	0.468887	183.263	190.199	12.1501	-0.52726	1.3936e-21	1.57883e-16
13	23074782	bio10	-90.5186	91.5691	68.0592	0	0.408538	0.335902	0.321229	0.323837	0.470643	185.037	191.948	-12.3732	0.530516	1.07764e-21	1.58658e-16
1	1214440	bio10	-91.2347	100.926	68.0144	0	0.446454	0.356131	0.342017	0.35397	0.500823	186.469	193.354	13.8965	-0.577091	9.54846e-24	1.62309e-16
9	30575947	bio5	-88.8293	110.003	68.0027	0	0.476554	0.382403	0.368498	0.371328	0.528264	181.659	188.595	18.7311	-0.638769	9.78608e-26	1.63271e-16
9	22393522	bio10	-98.8109	93.5951	67.9825	0	0.417474	0.321393	0.307658	0.328524	0.462456	201.622	208.541	-12.4761	0.523189	3.87141e-22	1.64955e-16
25	13389669	bio10	-73.2331	97.3351	67.9308	0	0.468526	0.39924	0.382833	0.349937	0.53022	150.466	157.307	13.5997	-0.594147	5.85338e-23	1.69335e-16
27	8075194	bio10	-99.1557	97.5107	67.9182	0	0.433461	0.329626	0.316105	0.33962	0.474322	202.311	209.231	13.1119	-0.543558	5.35651e-23	1.70421e-16
4	6616937	bio10	-92.1409	100.862	67.891	0	0.440776	0.353723	0.339695	0.35625	0.500276	188.282	195.149	-13.6938	0.567603	9.86274e-24	1.72792e-16
15	24606864	bio10	-98.3441	92.6918	67.8382	0	0.398149	0.320312	0.306489	0.323691	0.459091	200.688	207.624	12.382	-0.521155	6.11072e-22	1.77473e-16
22	8132652	bio10	-94.4053	90.2811	67.8367	0	0.404619	0.323482	0.30915	0.315682	0.457208	192.811	199.755	12.0892	-0.518246	2.06621e-21	1.7761e-16
21	9792204	bio10	-99.7615	101.372	67.8332	0	0.427572	0.336901	0.323607	0.349192	0.48461	203.523	210.451	-13.5959	0.558687	7.62489e-24	1.77932e-16
1	60587121	bio19	-121.926	79.4458	58.1847	0	0.298397	0.245736	0.233363	0.287882	0.384444	247.852	254.763	-2.18682	0.0199009	4.95635e-19	2.38625e-14
22	17559162	bio5	-80.3922	111.193	67.8002	0	0.494021	0.408832	0.394125	0.379496	0.550961	164.784	171.686	19.3158	-0.663869	5.36801e-26	1.80931e-16
4	6422605	bio10	-92.1361	90.947	67.7486	0	0.427348	0.330453	0.315919	0.320915	0.465101	188.272	195.191	12.2584	-0.525248	1.47574e-21	1.85725e-16
11	2132239	bio10	-72.7749	100.313	67.7278	0	0.480831	0.408004	0.391734	0.347447	0.535574	149.55	156.469	-13.59	0.601858	1.30131e-23	1.87696e-16
2	60666903	bio10	-100.281	95.2595	67.7219	0	0.417478	0.322016	0.308494	0.333263	0.465444	204.563	211.482	-12.7021	0.528099	1.66995e-22	1.88256e-16
3	28904737	bio10	-96.6056	90.8904	67.6926	0	0.434131	0.319922	0.305843	0.318531	0.456069	197.211	204.147	-12.2174	0.518463	1.51853e-21	1.91075e-16
4	6504975	bio10	-91.2202	89.9803	67.6891	0	0.396679	0.330299	0.315616	0.315908	0.462402	186.44	193.377	-12.0353	0.521106	2.40547e-21	1.91422e-16
3	22057400	bio10	-81.7224	93.3507	67.6866	0	0.449187	0.363522	0.347945	0.325568	0.492093	167.445	174.381	12.5842	-0.553895	4.38029e-22	1.91664e-16
4	6483752	bio10	-96.7853	90.5311	67.578	0	0.403459	0.318657	0.304578	0.317497	0.454589	197.571	204.507	-12.1291	0.515645	1.82089e-21	2.02517e-16
8	4458644	bio10	-100.228	99.6221	67.5722	0	0.420359	0.331988	0.318658	0.345526	0.479161	204.455	211.374	13.336	-0.548897	1.84439e-23	2.03107e-16
4	6554440	bio10	-96.0005	91.8205	67.53	0	0.407703	0.323515	0.309421	0.324563	0.461899	196.001	202.912	-12.4023	0.523578	9.49067e-22	2.07503e-16
3	32434202	bio10	-96.1895	90.3633	67.5208	0	0.406999	0.319596	0.305449	0.319226	0.456196	196.379	203.298	12.1142	-0.515128	1.98212e-21	2.08472e-16
25	5961267	bio10	-94.1552	118.099	67.4971	0	0.490383	0.385429	0.372375	0.395014	0.542213	192.31	199.229	15.6747	-0.633296	1.64934e-27	2.11e-16
9	22793557	bio10	-96.5391	109.645	67.4806	0	0.464409	0.362195	0.348982	0.372853	0.514827	197.078	203.997	-14.6283	0.595342	1.17218e-25	2.12773e-16
14	23512136	bio10	-91.2144	90.1776	67.4794	0	0.412382	0.330798	0.316125	0.319804	0.464783	186.429	193.339	-12.1618	0.523691	2.1771e-21	2.12899e-16
4	13255868	bio5	-74.2493	108.297	67.4651	0	0.490999	0.421724	0.406147	0.366787	0.554394	152.499	159.435	-18.5918	0.655103	2.31399e-25	2.14453e-16
3	54808020	bio10	-69.7913	104.641	67.4489	0	0.506167	0.428464	0.412086	0.356944	0.554981	143.583	150.519	14.0861	-0.626298	1.46393e-24	2.1622e-16
22	17563001	bio10	-90.3646	89.5944	67.4478	0	0.434151	0.331434	0.316637	0.314794	0.462677	184.729	191.665	12.0636	-0.522999	2.92356e-21	2.16337e-16
1	4344011	bio10	-69.5994	104.072	67.4105	0	0.502415	0.427804	0.411361	0.357804	0.554869	143.199	150.118	-13.9894	0.621995	1.95055e-24	2.20468e-16
22	8123537	bio10	-81.0567	92.5489	67.4032	0	0.432993	0.363418	0.347711	0.327804	0.493101	166.113	173.016	12.7545	-0.557188	6.56823e-22	2.21285e-16
7	33825438	bio5	-80.5212	118.24	67.3852	0	0.528881	0.423371	0.409048	0.401953	0.571709	165.042	171.919	21.0326	-0.711994	1.53639e-27	2.23321e-16
11	2079434	bio10	-80.8519	92.5004	67.3626	0	0.446615	0.363882	0.348147	0.333492	0.496223	165.704	172.562	-12.8678	0.557976	6.73108e-22	2.25897e-16
21	12053639	bio10	-97.0474	91.45	67.3556	0	0.406334	0.320265	0.306257	0.323493	0.458952	198.095	205.005	-12.2738	0.518046	1.14446e-21	2.26696e-16
14	1053699	bio10	-78.0288	93.8109	67.3261	0	0.46467	0.375441	0.359433	0.331435	0.503844	160.058	166.96	-12.9479	0.569047	3.4715e-22	2.30111e-16
18	17781021	bio10	-78.6948	93.4367	67.3107	0	0.443617	0.372516	0.356568	0.338627	0.505117	161.39	168.231	-13.2084	0.56992	4.19409e-22	2.31922e-16
22	8129818	bio5	-77.9687	104.999	67.3056	0	0.479985	0.402394	0.387065	0.35912	0.536793	159.937	166.865	18.0955	-0.634744	1.22177e-24	2.32516e-16
30	3267138	bio2	-66.9786	105.789	67.2851	0	0.540759	0.441253	0.424569	0.357655	0.564778	137.957	144.91	-13.9979	1.3131	8.2033e-25	2.34952e-16
11	2159801	bio10	-70.1365	103.95	67.2845	0	0.497955	0.425637	0.409258	0.355068	0.552064	144.273	151.209	-14.0797	0.625636	2.07436e-24	2.35022e-16
21	18356730	bio10	-88.5005	89.5664	67.28	0	0.422281	0.335999	0.320993	0.313624	0.465503	181.001	187.945	-12.0705	0.526364	2.96524e-21	2.35553e-16
1	13132824	bio17	-111.758	82.2431	57.9115	0	0.309849	0.268981	0.255899	0.297405	0.406963	227.515	234.417	2.02022	-0.02641	1.20336e-19	2.7418e-14
7	6669901	bio10	-81.0733	93.2611	67.1677	0	0.448562	0.365146	0.349485	0.323088	0.492116	166.147	173.099	-12.5661	0.555955	4.58305e-22	2.49372e-16
11	2101194	bio5	-64.68	119.543	67.16	0	0.557572	0.480279	0.464209	0.397422	0.609829	133.36	140.288	-20.9152	0.736163	7.96552e-28	2.50343e-16
7	33821921	bio10	-97.381	103.678	67.1587	0	0.450516	0.347399	0.333996	0.362864	0.49926	198.762	205.638	13.9315	-0.568641	2.38065e-24	2.50513e-16
1	13132824	bio14	-111.225	83.3088	57.8369	0	0.316243	0.272466	0.259384	0.300611	0.41135	226.45	233.352	1.97318	-0.100404	7.01876e-20	2.84774e-14
4	6612029	bio10	-92.608	96.4932	67.144	0	0.431318	0.342528	0.328329	0.341453	0.484586	189.216	196.101	-13.3176	0.555948	8.95528e-23	2.52382e-16
2	3992755	bio10	-98.1017	107.786	67.1297	0	0.460835	0.354571	0.341413	0.367872	0.506912	200.203	207.123	14.4685	-0.588511	2.99462e-25	2.54223e-16
21	18411235	bio5	-82.8064	104.975	67.1154	0	0.487408	0.387951	0.373168	0.361485	0.52743	169.613	176.524	18.1767	-0.629938	1.2371e-24	2.56069e-16
34	2157578	bio10	-91.5623	88.6881	67.1013	0	0.408446	0.326284	0.311568	0.313258	0.458036	187.125	194.052	11.9741	-0.51726	4.6224e-21	2.57906e-16
13	23575726	bio10	-86.1557	95.0344	67.0929	0	0.451702	0.355474	0.340512	0.353342	0.500031	176.311	183.08	13.1483	-0.55337	1.87108e-22	2.59011e-16
10	11689567	bio5	-91.9362	107.186	67.0399	0	0.451894	0.368263	0.35452	0.363813	0.514477	187.872	194.809	-18.2893	0.622168	4.05268e-25	2.66061e-16
11	2136563	bio5	-64.295	119.814	67.0299	0	0.560332	0.482335	0.466232	0.399412	0.612111	132.59	139.509	-21.0182	0.739631	6.94813e-28	2.67418e-16
19	12963020	bio10	-65.6391	109.351	67.0077	0	0.534995	0.454438	0.437814	0.372068	0.580605	135.278	142.197	-14.7379	0.655323	1.35958e-25	2.7045e-16
9	20386299	bio10	-80.8818	92.6146	67.0022	0	0.440592	0.364082	0.348358	0.32347	0.491499	165.764	172.7	-12.5569	0.554469	6.35368e-22	2.71206e-16
19	13012834	bio10	-91.4289	88.9549	67.002	0	0.401856	0.327266	0.31255	0.314034	0.459171	186.858	193.785	12.0831	-0.52119	4.03908e-21	2.71234e-16
3	22090909	bio10	-71.266	99.7777	66.9948	0	0.489054	0.411778	0.39527	0.348339	0.538782	146.532	153.434	13.7258	-0.608149	1.70498e-23	2.72222e-16
4	6549651	bio10	-99.4191	91.4942	66.9935	0	0.398871	0.315136	0.301359	0.321376	0.454066	202.838	209.766	-12.3199	0.517293	1.11917e-21	2.72398e-16
29	8445026	bio10	-97.6052	103.487	66.9925	0	0.436966	0.346461	0.333069	0.356202	0.495093	199.21	206.13	-14.0036	0.573935	2.62115e-24	2.7254e-16
9	20401469	bio10	-87.0503	89.6645	66.9582	0	0.423908	0.339941	0.324776	0.314996	0.469159	178.101	185.037	-12.0923	0.529539	2.82176e-21	2.77325e-16
7	6688784	bio10	-86.8239	88.9889	66.9256	0	0.432222	0.338829	0.323599	0.315233	0.468443	177.648	184.567	-12.0612	0.526201	3.97034e-21	2.81945e-16
7	901961	bio10	-91.7073	92.9859	66.9107	0	0.431695	0.336417	0.321945	0.331378	0.474916	187.415	194.299	-12.7757	0.539111	5.26681e-22	2.84089e-16
5	43367175	bio5	-89.2848	104.173	66.9079	0	0.464856	0.368437	0.35429	0.358078	0.511718	182.57	189.489	-17.8861	0.613567	1.85436e-24	2.8449e-16
9	20403024	bio10	-98.4763	90.0067	66.8985	0	0.407629	0.313657	0.299717	0.317085	0.450682	200.953	207.88	-12.1829	0.51483	2.37353e-21	2.8585e-16
4	13263780	bio10	-92.3219	87.7769	66.8985	0	0.403304	0.322211	0.307528	0.309519	0.453049	188.644	195.58	-11.812	0.511088	7.3269e-21	2.85856e-16
2	60878905	bio10	-77.3757	93.5572	66.8983	0	0.431785	0.376778	0.360669	0.334203	0.506162	158.751	165.627	12.937	-0.568048	3.94627e-22	2.85886e-16
13	12342569	bio10	-71.8303	99.1309	66.8861	0	0.480031	0.408296	0.391821	0.345338	0.534839	147.661	154.571	-13.5941	0.602978	2.36348e-23	2.87651e-16
16	8353556	bio5	-92.8564	106.068	66.8785	0	0.462889	0.36352	0.349811	0.359601	0.50897	189.713	196.657	18.1173	-0.616816	7.12414e-25	2.88765e-16
9	20388767	bio5	-87.0154	105.034	66.8756	0	0.460546	0.376379	0.362046	0.360427	0.518585	178.031	184.95	-18.1504	0.623465	1.2004e-24	2.89185e-16
11	4204543	bio10	-75.9331	95.0262	66.8652	0	0.463799	0.384889	0.368688	0.336081	0.513107	155.866	162.76	-13.0168	0.574705	1.87884e-22	2.90726e-16
11	2115153	bio2	-82.7774	95.3818	66.8459	0	0.515177	0.365536	0.350207	0.332463	0.496948	169.555	176.482	11.9964	-1.15543	1.56988e-22	2.93585e-16
1	60698447	bio15	-80.9692	86.9645	57.5953	0	0.365773	0.349391	0.333321	0.308224	0.472959	165.938	172.866	7.64947	-0.0883966	1.10485e-20	3.22e-14
7	33810480	bio10	-90.6007	116.398	66.808	0	0.500328	0.391123	0.377682	0.394509	0.545861	185.201	192.095	15.6104	-0.63362	3.88872e-27	2.99277e-16
11	2134819	bio10	-72.1174	99.5137	66.7835	0	0.47396	0.408264	0.391854	0.344048	0.534234	148.235	155.162	-13.4951	0.600489	1.94806e-23	3.03024e-16
24	16554194	bio10	-92.4776	88.277	66.7742	0	0.422366	0.323084	0.308445	0.313155	0.455594	188.955	195.874	11.997	-0.516376	5.69011e-21	3.04457e-16
8	4460820	bio10	-74.4706	96.9215	66.7673	0	0.467991	0.39421	0.377941	0.337962	0.520952	152.941	159.86	13.3079	-0.589691	7.21327e-23	3.05525e-16
11	24636540	bio10	-96.2024	90.9907	66.7588	0	0.410167	0.321073	0.306959	0.325578	0.460652	196.405	203.29	12.3302	-0.519489	1.44346e-21	3.06842e-16
13	23863015	bio10	-93.0797	89.9813	66.5986	0	0.415827	0.325853	0.311368	0.326087	0.464417	190.159	197.018	12.2382	-0.5194	2.40426e-21	3.32828e-16
11	24627792	bio5	-79.2528	104.912	66.5939	0	0.48819	0.398273	0.383088	0.367535	0.53776	162.506	169.373	18.2983	-0.635271	1.27683e-24	3.33612e-16
3	28907176	bio10	-98.4153	91.1178	66.5668	0	0.429455	0.316438	0.302547	0.321408	0.455037	200.831	207.75	-12.4029	0.520567	1.35365e-21	3.38229e-16
1	55666009	bio15	-64.4069	97.8143	57.4528	0	0.498351	0.431607	0.413957	0.340472	0.550232	132.814	139.733	9.26645	-0.104303	4.59528e-23	3.4619e-14
29	11223557	bio10	-82.3654	91.0034	66.5431	0	0.451172	0.355852	0.34021	0.321078	0.484143	168.731	175.65	-12.4536	0.548013	1.43428e-21	3.4232e-16
4	6563158	bio10	-99.6104	88.4404	66.5422	0	0.38668	0.307446	0.293541	0.311449	0.443078	203.221	210.157	-11.9011	0.504185	5.23895e-21	3.42483e-16
13	12342569	bio2	-72.2847	98.2223	66.5391	0	0.516397	0.404554	0.388079	0.342791	0.530895	148.569	155.48	13.0316	-1.23374	3.73952e-23	3.43015e-16
5	29337544	bio10	-81.954	90.2145	66.4845	0	0.426228	0.355004	0.339264	0.322168	0.484041	167.908	174.801	-12.3117	0.540958	2.1369e-21	3.52649e-16
11	2112727	bio2	-86.6031	93.3611	66.4738	0	0.500365	0.350235	0.335229	0.324481	0.481618	177.206	184.151	11.6373	-1.12301	4.35731e-22	3.54578e-16
8	4471076	bio10	-82.2625	91.3575	66.4675	0	0.436158	0.357029	0.341397	0.326648	0.487762	168.525	175.41	12.4389	-0.546411	1.19926e-21	3.5571e-16
2	60664193	bio10	-101.186	94.9063	66.4284	0	0.411798	0.31925	0.305794	0.33226	0.462909	206.373	213.292	-12.8607	0.531601	1.99619e-22	3.62844e-16
9	30557296	bio10	-74.8523	95.1746	66.4234	0	0.445318	0.388659	0.372325	0.335337	0.51558	153.705	160.607	13.1023	-0.58039	1.74315e-22	3.63767e-16
1	55847876	bio15	-73.6415	88.3513	57.283	0	0.48385	0.374951	0.357975	0.312277	0.494462	151.283	158.211	8.19046	-0.0922591	5.48044e-21	3.77398e-14
3	28898337	bio5	-86.1528	100.927	66.3681	0	0.481156	0.36938	0.354741	0.349149	0.50796	176.306	183.225	-17.523	0.607864	9.54569e-24	3.74108e-16
5	26683115	bio8	-91.1811	96.0418	66.3668	0	0.404193	0.344973	0.330605	0.336639	0.483881	186.362	193.273	14.8933	-0.570227	1.12481e-22	3.74348e-16
11	2146091	bio5	-72.3132	107.792	66.3584	0	0.500331	0.427037	0.41119	0.364223	0.557132	148.626	155.571	-18.7575	0.663666	2.98545e-25	3.75956e-16
1	30368427	bio10	-87.2717	88.0933	66.3358	0	0.402546	0.335419	0.320189	0.312618	0.464557	178.543	185.463	-11.9977	0.52396	6.24387e-21	3.80285e-16
22	17570252	bio10	-98.713	105.297	66.3202	0	0.434334	0.347833	0.334619	0.361142	0.498657	201.426	208.345	14.1677	-0.576876	1.05136e-24	3.83308e-16
11	5517186	bio10	-85.3275	88.5102	66.3066	0	0.412097	0.34152	0.326086	0.311652	0.468674	174.655	181.591	-12.0472	0.529515	5.05729e-21	3.85974e-16
21	18386933	bio2	-92.0366	101.139	66.3012	0	0.489728	0.354609	0.340585	0.34855	0.496961	188.073	195.001	11.6742	-1.1675	8.57573e-24	3.87027e-16
3	28885388	bio10	-99.9071	91.4026	66.2725	0	0.426092	0.313864	0.300129	0.32223	0.453596	203.814	210.733	-12.4142	0.519266	1.1722e-21	3.92693e-16
7	7668505	bio5	-73.4611	106.417	66.2144	0	0.500044	0.420057	0.404268	0.364179	0.552005	150.922	157.841	-18.5758	0.655673	5.97476e-25	4.04449e-16
1	50058942	bio17	-120.835	76.6466	57.0614	0	0.304733	0.240787	0.228221	0.280325	0.376317	245.67	252.573	2.22863	-0.0244079	2.04459e-18	4.22407e-14
13	13844754	bio10	-100.119	92.425	66.1565	0	0.421139	0.315806	0.302139	0.329752	0.459068	204.239	211.124	12.5507	-0.521709	6.99253e-22	4.16511e-16
13	23659608	bio10	-69.0614	95.7286	66.1502	0	0.491945	0.409357	0.392252	0.351544	0.538432	142.123	148.919	13.7706	-0.602412	1.31761e-22	4.17832e-16
24	10106565	bio10	-88.2968	87.1713	66.1318	0	0.406897	0.330489	0.315323	0.307752	0.45837	180.594	187.53	-11.8632	0.518818	9.95173e-21	4.21749e-16
30	3268927	bio2	-58.5136	114.926	66.1187	0	0.594318	0.49547	0.478226	0.388069	0.617072	121.027	127.938	-15.4495	1.44909	8.16939e-27	4.24562e-16
11	2156987	bio10	-69.5827	96.9243	66.1025	0	0.482484	0.41054	0.393597	0.342681	0.535324	143.165	150.05	-13.824	0.610861	7.20299e-23	4.28074e-16
22	17557014	bio10	-98.1486	89.9567	66.0844	0	0.411819	0.314255	0.300281	0.318047	0.451637	200.297	207.216	12.3383	-0.51915	2.43425e-21	4.3202e-16
18	631099	bio10	-90.6189	87.287	66.0772	0	0.393683	0.325061	0.310165	0.31135	0.456134	185.238	192.148	-11.9302	0.516161	9.38612e-21	4.33603e-16
4	6722993	bio10	-80.8573	91.101	66.0755	0	0.431346	0.360346	0.344524	0.322483	0.488209	165.715	172.625	-12.5178	0.552217	1.36524e-21	4.33988e-16
2	47124820	bio10	-89.2427	86.9368	66.0532	0	0.39567	0.327542	0.312471	0.308143	0.456346	182.485	189.413	11.8442	-0.516247	1.12043e-20	4.38922e-16
5	29356903	bio5	-74.4403	104.458	66.0506	0	0.501807	0.412327	0.396537	0.358858	0.54394	152.881	159.8	-18.2421	0.644877	1.60529e-24	4.39496e-16
2	58558083	bio10	-98.4813	91.9065	66.0347	0	0.398798	0.318159	0.304312	0.324811	0.458116	200.963	207.873	-12.5863	0.525577	9.0872e-22	4.43054e-16
25	5882726	bio10	-98.542	92.6502	66.0313	0	0.411639	0.319777	0.305971	0.330406	0.462291	201.084	207.969	12.6016	-0.524135	6.24036e-22	4.43808e-16
19	10663307	bio10	-101.254	104.783	66.0215	0	0.451359	0.340989	0.327972	0.358532	0.492465	206.509	213.436	14.096	-0.571882	1.36263e-24	4.46028e-16
1	50058942	bio19	-120.051	78.2152	56.7582	0	0.312888	0.245715	0.233149	0.285153	0.382799	244.102	251.004	1.9712	-0.0199572	9.24069e-19	4.92831e-14
18	623065	bio10	-93.5225	87.5368	66.0106	0	0.408658	0.3188	0.304233	0.312084	0.451841	191.045	197.956	-11.9862	0.512772	8.27265e-21	4.48495e-16
9	20393250	bio10	-78.6717	93.0422	65.9974	0	0.430922	0.371596	0.35562	0.322468	0.496689	161.343	168.296	-12.661	0.563421	5.11914e-22	4.51517e-16
10	11681746	bio5	-84.3767	102.448	65.9883	0	0.472697	0.377757	0.363008	0.35335	0.516109	172.753	179.672	-18.0897	0.625089	4.42769e-24	4.53598e-16
11	2122767	bio5	-58.5518	127.28	65.9773	0	0.610952	0.520821	0.504454	0.422255	0.648383	121.104	127.997	-22.5579	0.792337	1.61295e-29	4.56146e-16
22	17500234	bio10	-74.8201	94.246	65.922	0	0.451618	0.386434	0.370033	0.335015	0.513764	153.64	160.525	13.0329	-0.577436	2.78645e-22	4.69122e-16
10	16852637	bio10	-93.5989	87.384	65.9199	0	0.402042	0.318244	0.303676	0.311635	0.45119	191.198	198.108	12.0786	-0.516238	8.93716e-21	4.69636e-16
3	57568664	bio10	-89.8031	86.3899	65.8839	0	0.403263	0.324779	0.309741	0.305466	0.452888	183.606	190.542	-11.7847	0.514004	1.47737e-20	4.78292e-16
1	13132824	bio19	-109.725	86.3078	56.6764	0	0.315457	0.282275	0.269192	0.309556	0.42359	223.451	230.353	1.83239	-0.0225483	1.53998e-20	5.1376e-14
8	4461568	bio10	-85.9395	87.9464	65.8541	0	0.408524	0.338483	0.323088	0.313287	0.467202	175.879	182.79	11.9709	-0.525184	6.72509e-21	4.85561e-16
4	6504975	bio10	-89.6289	86.7383	65.8457	0	0.382292	0.326089	0.311051	0.306486	0.454401	183.258	190.194	11.7812	-0.515206	1.23875e-20	4.87634e-16
22	17565560	bio10	-96.8192	103.437	65.8051	0	0.449351	0.348185	0.33472	0.358494	0.497514	197.638	204.541	14.3416	-0.585564	2.68792e-24	4.97793e-16
9	22775254	bio5	-56.495	128.37	65.7695	0	0.605282	0.531862	0.515289	0.433349	0.660297	116.99	123.831	22.9316	-0.803475	9.31312e-30	5.06875e-16
22	17563001	bio5	-86.1158	98.092	65.7464	0	0.448545	0.362869	0.348072	0.338927	0.498147	176.232	183.168	17.0665	-0.595402	3.99388e-23	5.12843e-16
22	17563001	bio5	-89.4888	122.73	65.7378	0	0.497815	0.406785	0.393527	0.404199	0.561374	182.978	189.914	-21.2529	0.709639	1.59774e-28	5.15079e-16
11	2083989	bio10	-79.6243	90.1025	65.7308	0	0.434883	0.361348	0.345306	0.321841	0.488651	163.249	170.142	-12.5674	0.552843	2.26134e-21	5.1692e-16
18	17779120	bio10	-78.4013	90.5961	65.7291	0	0.429502	0.366195	0.350027	0.322147	0.492454	160.803	167.705	-12.5892	0.555975	1.76206e-21	5.17375e-16
11	4745004	bio10	-84.0644	88.3076	65.7253	0	0.440633	0.344365	0.328766	0.316574	0.473276	172.129	179.022	12.1206	-0.53199	5.60279e-21	5.18358e-16
2	2475418	bio10	-97.7935	86.007	65.7243	0	0.398066	0.305429	0.291224	0.305412	0.438338	199.587	206.515	11.659	-0.498752	1.79301e-20	5.18631e-16
4	6507902	bio5	-88.2239	96.578	65.7221	0	0.423138	0.353732	0.339082	0.33355	0.488743	180.448	187.392	-16.6808	0.58216	8.57955e-23	5.19196e-16
7	33802345	bio5	-85.6509	99.4083	65.7181	0	0.454693	0.367213	0.352437	0.349711	0.506664	175.302	182.187	17.2559	-0.597678	2.05464e-23	5.2027e-16
8	6048822	bio10	-95.3754	85.7339	65.705	0	0.38636	0.310085	0.295618	0.303541	0.440824	194.751	201.687	-11.6654	0.502535	2.05858e-20	5.23732e-16
7	30925187	bio10	-98.0115	86.7192	65.7041	0	0.37758	0.306708	0.29256	0.308587	0.440992	200.023	206.942	-11.7731	0.500905	1.25079e-20	5.2397e-16
35	3827787	bio10	-99.017	101.222	65.6965	0	0.424429	0.338245	0.324878	0.351161	0.48661	202.034	208.945	13.8085	-0.564604	8.2244e-24	5.26e-16
7	718690	bio10	-100.26	91.4819	65.6822	0	0.40395	0.313292	0.299594	0.325861	0.45514	204.52	211.413	12.4816	-0.519254	1.12617e-21	5.29827e-16
27	10377412	bio10	-90.7745	88.5226	65.6677	0	0.425776	0.327775	0.312964	0.319468	0.462367	185.549	192.425	12.4064	-0.528656	5.02563e-21	5.33723e-16
7	33788332	bio10	-97.8215	98.9673	65.652	0	0.421112	0.335926	0.322349	0.349681	0.484178	199.643	206.519	13.5465	-0.555433	2.56712e-23	5.38006e-16
4	6604564	bio10	-99.4787	90.6454	65.6351	0	0.395525	0.312999	0.299187	0.320043	0.451786	202.957	209.876	-12.4649	0.520988	1.71873e-21	5.42643e-16
16	17769388	bio10	-84.9812	87.5735	65.6279	0	0.388747	0.340044	0.324512	0.312192	0.467828	173.962	180.873	-12.0095	0.527616	8.12036e-21	5.44636e-16
7	33858769	bio10	-91.7247	105.17	65.605	0	0.445357	0.364391	0.350532	0.372088	0.515965	187.449	194.291	14.6186	-0.596395	1.12076e-24	5.50983e-16
11	4748283	bio10	-86.2741	87.5777	65.5944	0	0.434867	0.336674	0.321297	0.320097	0.469301	176.548	183.398	12.0625	-0.523323	8.10329e-21	5.53967e-16
9	22793557	bio10	-74.0435	95.1843	65.5933	0	0.454356	0.391268	0.374826	0.33305	0.516481	152.087	159.006	13.0682	-0.58239	1.73461e-22	5.54261e-16
7	33705711	bio10	-101.281	94.5133	65.57	0	0.411406	0.318146	0.304681	0.333448	0.462756	206.562	213.464	12.8866	-0.531167	2.43447e-22	5.60854e-16
4	6629022	bio5	-93.1231	105.713	65.5545	0	0.460395	0.362081	0.34838	0.361054	0.508685	190.246	197.174	-18.5052	0.626752	8.52391e-25	5.65299e-16
1	5307425	bio10	-98.5625	88.6483	65.5243	0	0.397463	0.310205	0.296208	0.317576	0.44841	201.125	208.019	12.1012	-0.50872	4.71627e-21	5.74029e-16
5	25095311	bio10	-99.5896	86.0327	65.5155	0	0.392377	0.301645	0.28762	0.305488	0.435563	203.179	210.107	-11.6698	0.496532	1.76986e-20	5.76595e-16
11	2117629	bio5	-79.1579	102.031	65.5119	0	0.464235	0.391904	0.37654	0.357053	0.528177	162.316	169.201	-18.1257	0.630474	5.46601e-24	5.77651e-16
11	2116436	bio5	-63.4718	116.805	65.477	0	0.559141	0.479202	0.462792	0.39039	0.606193	130.944	137.871	-20.4368	0.725452	3.16744e-27	5.87959e-16
9	22788570	bio5	-93.0673	101.527	65.4588	0	0.451713	0.352938	0.339033	0.348438	0.495699	190.135	197.071	-17.6393	0.602535	7.05059e-24	5.9341e-16
22	17547452	bio10	-103.571	91.5562	65.4412	0	0.39965	0.306518	0.293127	0.322673	0.44849	211.141	218.06	-12.424	0.514236	1.08469e-21	5.98742e-16
11	2141628	bio5	-82.1368	99.9922	65.4266	0	0.459365	0.378378	0.363241	0.347743	0.51384	168.274	175.184	-17.635	0.614821	1.52997e-23	6.03201e-16
3	12415669	bio10	-102.931	88.435	65.4244	0	0.382002	0.300497	0.286905	0.311434	0.437946	209.861	216.797	-12.0264	0.503784	5.25323e-21	6.03867e-16
13	12020717	bio10	-78.7857	91.2597	65.3843	0	0.425283	0.366753	0.350678	0.326363	0.494902	161.571	168.456	12.5225	-0.554442	1.26004e-21	6.16271e-16
8	4389462	bio10	-100.563	104.091	65.382	0	0.442317	0.341039	0.327934	0.357856	0.492141	205.127	212.046	-14.1276	0.573449	1.93199e-24	6.17014e-16
13	23607803	bio10	-104.133	93.4422	65.3267	0	0.404237	0.309711	0.296453	0.325829	0.452529	212.266	219.202	12.7237	-0.52439	4.18243e-22	6.34564e-16
22	17660920	bio10	-92.0053	96.9869	65.3197	0	0.449049	0.345152	0.330917	0.344058	0.487831	188.011	194.887	13.7643	-0.571065	6.97874e-23	6.36806e-16
9	22280981	bio10	-97.9129	86.2316	65.3194	0	0.395804	0.305724	0.291542	0.308236	0.440074	199.826	206.736	-11.8245	0.502325	1.60052e-20	6.36924e-16
11	2127160	bio5	-70.5875	106.224	65.3076	0	0.501617	0.429362	0.413194	0.36612	0.559674	145.175	152.077	-18.8865	0.666978	6.58692e-25	6.4073e-16
34	2162936	bio5	-79.1785	102.369	65.3023	0	0.484601	0.392631	0.37729	0.361727	0.530928	162.357	169.216	18.1433	-0.630045	4.60768e-24	6.4247e-16
11	2060243	bio10	-95.2148	84.7896	65.2847	0	0.3948	0.30808	0.293546	0.302886	0.438973	194.43	201.349	11.5476	-0.497254	3.31864e-20	6.48212e-16
11	2078907	bio5	-79.4021	99.8206	65.245	0	0.477735	0.385967	0.370501	0.344901	0.518063	162.804	169.732	-17.7788	0.623755	1.66844e-23	6.61432e-16
9	22471961	bio10	-93.0024	87.2134	65.2383	0	0.415515	0.319208	0.304568	0.316716	0.454583	190.005	196.872	-12.1211	0.516401	9.74211e-21	6.6366e-16
10	5722326	bio10	-91.041	85.0537	65.2373	0	0.40253	0.318391	0.303418	0.299439	0.444947	186.082	193.035	-11.5926	0.507754	2.90374e-20	6.64017e-16
13	21094864	bio10	-87.2305	85.9214	65.203	0	0.405959	0.329981	0.314619	0.306236	0.457215	178.461	185.38	11.7935	-0.517221	1.87234e-20	6.7568e-16
5	43353250	bio10	-83.468	87.1865	65.1815	0	0.41835	0.343088	0.327348	0.313263	0.470662	170.936	177.83	12.0477	-0.529661	9.87579e-21	6.83069e-16
7	33593924	bio10	-97.4045	98.1355	65.1726	0	0.409601	0.334997	0.321343	0.349763	0.483562	198.809	205.668	13.5496	-0.555057	3.9071e-23	6.86162e-16
18	21435415	bio10	-100.132	99.4814	65.1634	0	0.432296	0.331886	0.318542	0.34751	0.480149	204.264	211.166	13.735	-0.560676	1.9801e-23	6.89389e-16
16	8300070	bio10	-103.994	96.0008	65.135	0	0.413981	0.315803	0.302645	0.335363	0.462116	211.988	218.908	13.0671	-0.534475	1.1484e-22	6.9938e-16
11	2150401	bio10	-94.5944	84.666	65.1336	0	0.393508	0.309164	0.294558	0.301454	0.439028	193.189	200.116	-11.563	0.499501	3.53269e-20	6.99868e-16
13	23577423	bio10	-99.3883	86.0555	65.1248	0	0.393545	0.302127	0.288084	0.308807	0.437718	202.777	209.679	11.7009	-0.495219	1.7496e-20	7.03031e-16
24	14521570	bio10	-65.5405	107.31	65.1236	0	0.517355	0.450143	0.433364	0.365364	0.574626	135.081	142.009	-14.6593	0.654814	3.80684e-25	7.03436e-16
6	30434873	bio10	-78.4958	90.4071	65.1041	0	0.425657	0.365431	0.349263	0.321597	0.491613	160.992	167.894	12.5249	-0.55508	1.93866e-21	7.10447e-16
7	894117	bio10	-98.2133	93.3075	65.1021	0	0.408006	0.322045	0.30824	0.332308	0.464953	200.427	207.311	-12.9075	0.534584	4.47686e-22	7.11167e-16
24	18105297	bio10	-79.3192	89.2642	65.0862	0	0.45351	0.360078	0.343942	0.317144	0.485419	162.638	169.549	12.4136	-0.549665	3.45461e-21	7.16926e-16
26	9588303	bio10	-100.898	86.153	65.0816	0	0.391169	0.299196	0.285304	0.306919	0.434524	205.795	212.715	11.7186	-0.494675	1.66541e-20	7.18596e-16
21	18436668	bio10	-97.992	87.1371	65.066	0	0.394321	0.307773	0.293645	0.312009	0.443621	199.984	206.886	12.0339	-0.507884	1.01252e-20	7.24292e-16
1	55690415	bio15	-74.3506	86.9331	56.6169	0	0.462664	0.368932	0.351957	0.308132	0.487898	152.701	159.629	8.10864	-0.0918228	1.12255e-20	5.29561e-14
2	59856383	bio10	-87.351	85.6805	65.0538	0	0.411656	0.329056	0.313694	0.305524	0.456153	178.702	185.621	-11.8341	0.518694	2.1149e-20	7.2881e-16
22	8125924	bio10	-77.9039	89.0714	65.0487	0	0.419408	0.363736	0.347401	0.317697	0.488458	159.808	166.71	12.4675	-0.552401	3.80815e-21	7.30707e-16
9	20431170	bio10	-88.0399	85.4084	65.0427	0	0.402061	0.326624	0.311327	0.302584	0.452811	180.08	187.016	-11.8173	0.517891	2.42687e-20	7.32944e-16
4	6507902	bio5	-86.9861	94.7923	65.0297	0	0.417545	0.352696	0.337813	0.328531	0.485469	177.972	184.917	16.4848	-0.578159	2.11448e-22	7.37792e-16
1	9514034	bio10	-90.0148	84.8158	65.0178	0	0.379155	0.320247	0.305143	0.302964	0.448174	184.03	190.949	11.6514	-0.50839	3.27492e-20	7.42251e-16
9	37760510	bio10	-77.5731	88.655	65.0142	0	0.444908	0.363637	0.34723	0.324484	0.491654	159.146	165.987	12.4762	-0.54857	4.70026e-21	7.43592e-16
1	1214161	bio17	-121.731	75.4511	56.402	0	0.299111	0.236588	0.224045	0.273639	0.369231	247.463	254.39	2.08758	-0.024261	3.74572e-18	5.90701e-14
1	4342968	bio12	-107.366	81.1247	56.1183	0	0.360651	0.274203	0.260683	0.289864	0.40653	218.731	225.667	-3.9016	0.00406308	2.1191e-19	6.82396e-14
7	33825438	bio2	-82.6982	113.886	64.9445	0	0.564876	0.40778	0.393458	0.390524	0.555453	169.396	176.273	-13.0839	1.32893	1.38034e-26	7.70393e-16
5	29337544	bio5	-77.252	99.6185	64.9401	0	0.459876	0.39201	0.376269	0.349094	0.524497	158.504	165.397	-17.6081	0.619834	1.84767e-23	7.72111e-16
11	2089718	bio5	-74.3796	101.109	64.9325	0	0.483449	0.40465	0.388642	0.352053	0.535187	152.759	159.661	-17.9968	0.634401	8.70439e-24	7.75077e-16
4	6368450	bio10	-101.914	88.1311	64.921	0	0.391188	0.301861	0.288161	0.311635	0.439059	207.828	214.756	-12.1248	0.507337	6.12583e-21	7.79602e-16
7	33862069	bio5	-88.8528	94.7151	64.9209	0	0.443067	0.347679	0.332996	0.32944	0.482208	181.706	188.642	16.5186	-0.576215	2.19856e-22	7.79657e-16
7	33575141	bio10	-97.0773	88.6652	64.9173	0	0.40516	0.313504	0.299361	0.322186	0.453309	198.155	205.013	12.2303	-0.512171	4.6762e-21	7.81068e-16
25	11621955	bio10	-104.411	88.5539	64.9086	0	0.396307	0.297784	0.284333	0.311779	0.436144	212.823	219.759	12.0849	-0.503585	4.94673e-21	7.84533e-16
19	3129540	bio10	-77.9538	90.4431	64.9037	0	0.425886	0.367132	0.350895	0.318346	0.491346	159.908	166.835	12.5958	-0.560006	1.9037e-21	7.86495e-16
21	17313208	bio10	-101.184	91.1868	64.8917	0	0.409364	0.310629	0.297003	0.322731	0.451508	206.369	213.279	12.6376	-0.524397	1.30732e-21	7.91302e-16
21	18449841	bio10	-97.6284	92.1914	64.8834	0	0.40646	0.320724	0.306808	0.330238	0.462887	199.257	206.133	-12.8366	0.53329	7.8685e-22	7.94623e-16
29	11223557	bio5	-78.5671	98.5999	64.8619	0	0.461184	0.385556	0.369915	0.342673	0.516706	161.134	168.053	-17.4547	0.616055	3.09033e-23	8.03336e-16
10	35937883	bio10	-73.1764	92.3873	64.8413	0	0.442106	0.386978	0.370224	0.329643	0.511675	150.353	157.238	-12.961	0.576728	7.12706e-22	8.11791e-16
3	28890763	bio5	-92.8455	98.8275	64.8399	0	0.45906	0.34735	0.333291	0.34331	0.489033	189.691	196.61	-17.2749	0.591556	2.75485e-23	8.12367e-16
5	29353831	bio10	-83.8518	86.4188	64.8268	0	0.425624	0.340068	0.324327	0.310987	0.467242	171.704	178.597	-12.1509	0.532446	1.45593e-20	8.17782e-16
1	4285040	bio10	-81.965	87.9831	64.8204	0	0.416811	0.34926	0.333381	0.310119	0.473786	167.93	174.866	-12.1299	0.538317	6.6015e-21	8.20438e-16
7	6669901	bio5	-78.8006	97.8065	64.7784	0	0.458785	0.382943	0.367282	0.33584	0.511539	161.601	168.554	-17.1489	0.608771	4.61326e-23	8.38135e-16
4	6483752	bio5	-93.9248	96.2521	64.772	0	0.415993	0.338795	0.324715	0.333774	0.477895	191.85	198.786	-16.7729	0.577075	1.01148e-22	8.40839e-16
25	5951440	bio2	-89.7505	91.8444	64.7607	0	0.476824	0.338478	0.323737	0.326913	0.474127	183.501	190.394	-11.2503	1.10109	9.37654e-22	8.45676e-16
32	1178549	bio10	-100.123	100.778	64.7439	0	0.415403	0.334785	0.321497	0.351131	0.484142	204.245	211.147	13.8817	-0.565507	1.0289e-23	8.52947e-16
21	8831209	bio10	-103.673	102.005	64.7245	0	0.440076	0.329739	0.316808	0.349751	0.479832	211.345	218.282	13.9801	-0.566283	5.53901e-24	8.61393e-16
11	2159801	bio5	-66.3837	111.456	64.7085	0	0.530725	0.45637	0.439991	0.375172	0.583323	136.767	143.703	-19.7796	0.703238	4.70074e-26	8.68383e-16
3	39270401	bio10	-84.3475	85.9673	64.6949	0	0.388294	0.337574	0.321867	0.308546	0.464132	172.695	179.597	-11.9622	0.525938	1.82932e-20	8.74408e-16
22	17557014	bio5	-92.5559	101.142	64.6886	0	0.437246	0.35333	0.339357	0.349746	0.496651	189.112	196.031	17.8694	-0.608719	8.56151e-24	8.77192e-16
25	13389669	bio5	-69.276	105.249	64.68	0	0.51551	0.431701	0.415294	0.372308	0.564115	142.552	149.393	19.2164	-0.673978	1.07696e-24	8.81056e-16
21	17414750	bio10	-75.2297	92.3322	64.678	0	0.457296	0.380294	0.363819	0.326038	0.504949	154.459	161.37	12.8582	-0.572931	7.32827e-22	8.81928e-16
16	10818858	bio10	-105.038	93.4897	64.6768	0	0.396581	0.307972	0.294795	0.32709	0.451963	214.076	221.004	12.8626	-0.527722	4.08312e-22	8.82483e-16
35	3802320	bio5	-73.4828	101.438	64.6685	0	0.478707	0.40836	0.392257	0.350565	0.537251	150.966	157.885	-17.9326	0.636149	7.37256e-24	8.86203e-16
2	60639574	bio10	-98.8993	94.8652	64.6584	0	0.419235	0.324144	0.310476	0.336795	0.468873	201.799	208.683	-13.199	0.543064	2.03802e-22	8.9074e-16
16	7669675	bio10	-100.518	101.227	64.6466	0	0.432625	0.334897	0.321664	0.35238	0.48489	205.036	211.938	-13.9213	0.56574	8.20146e-24	8.96122e-16
13	23602380	bio10	-88.6956	85.1183	64.6428	0	0.407272	0.324249	0.309011	0.308213	0.453903	181.391	188.276	11.7525	-0.512433	2.81037e-20	8.97816e-16
1	13132824	bio12	-110.579	84.6007	56.0261	0	0.354566	0.276691	0.263609	0.304478	0.416642	225.158	232.06	4.44224	-0.00426532	3.65141e-20	7.15154e-14
9	30534730	bio10	-96.7921	84.1554	64.5869	0	0.382025	0.303001	0.288599	0.303148	0.435312	197.584	204.486	11.5374	-0.493486	4.57382e-20	9.23658e-16
7	33849315	bio10	-93.0413	105.534	64.5863	0	0.449359	0.361894	0.348177	0.370526	0.513414	190.083	196.941	14.7188	-0.599031	9.32616e-25	9.23951e-16
11	1905855	bio10	-104.977	88.7432	64.5853	0	0.390141	0.297101	0.283709	0.314516	0.437154	213.954	220.873	-12.1591	0.504573	4.49534e-21	9.24407e-16
9	20399060	bio10	-106.22	95.3725	64.5792	0	0.394415	0.309841	0.296846	0.330166	0.454997	216.439	223.384	-13.0939	0.534622	1.57729e-22	9.27283e-16
13	23074782	bio5	-88.0643	96.4778	64.5696	0	0.426791	0.353909	0.339236	0.337873	0.491043	180.129	187.039	-17.1192	0.592541	9.02518e-23	9.31838e-16
18	18001215	bio10	-90.2746	84.0775	64.5213	0	0.406895	0.317721	0.302606	0.305089	0.447373	184.549	191.434	11.6744	-0.505315	4.7575e-20	9.54931e-16
18	17781021	bio5	-73.0229	104.78	64.5118	0	0.473353	0.417741	0.401794	0.371004	0.553414	150.046	156.887	-19.4055	0.672782	1.36448e-24	9.59584e-16
4	6573544	bio10	-99.4258	83.8906	64.5086	0	0.371767	0.296703	0.282556	0.300214	0.429027	202.852	209.771	-11.4781	0.489566	5.22936e-20	9.61123e-16
9	20391636	bio10	-95.2789	83.2969	64.5021	0	0.389744	0.304164	0.289558	0.29739	0.433109	194.558	201.486	-11.4521	0.494542	7.06119e-20	9.64279e-16
7	33589272	bio10	-95.923	84.5546	64.4987	0	0.396884	0.305913	0.291442	0.306523	0.439295	195.846	202.731	11.6969	-0.499277	3.73744e-20	9.65942e-16
22	8061485	bio10	-71.37	93.3498	64.4843	0	0.477003	0.3954	0.378457	0.332431	0.519311	146.74	153.625	-13.2421	0.589479	4.38219e-22	9.73027e-16
30	3267138	bio10	-61.3751	116.996	64.4771	0	0.541144	0.487999	0.471315	0.387081	0.611244	126.75	133.703	15.7627	-0.704144	2.87687e-27	9.766e-16
1	55345156	bio15	-67.3414	88.9811	56.0118	0	0.465954	0.397834	0.37995	0.31521	0.513422	138.683	145.602	8.66436	-0.0962376	3.98612e-21	7.20386e-14
1	24160257	bio10	-89.8098	84.1454	64.458	0	0.398441	0.319017	0.303852	0.298857	0.445122	183.62	190.556	-11.5553	0.507435	4.59685e-20	9.86126e-16
4	6611143	bio5	-93.9659	104.027	64.4512	0	0.451667	0.356307	0.342607	0.356474	0.502232	191.932	198.859	-18.2451	0.617946	1.99561e-24	9.89546e-16
9	20403024	bio5	-95.2727	96.414	64.4399	0	0.413819	0.335985	0.322046	0.335376	0.47668	194.545	201.473	-16.9911	0.581935	9.32073e-23	9.95247e-16
5	43168808	bio5	-76.8397	98.61	64.4311	0	0.461909	0.390861	0.375006	0.345065	0.521758	157.679	164.582	-17.5099	0.618846	3.07457e-23	9.99672e-16
11	4748283	bio5	-81.0272	98.0717	64.429	0	0.468433	0.377016	0.361639	0.350813	0.514334	166.054	172.904	17.4524	-0.608134	4.03506e-23	1.00074e-15
21	17409043	bio10	-93.4279	97.9447	64.4145	0	0.446353	0.343906	0.329861	0.355457	0.492893	190.856	197.67	13.8124	-0.565888	4.30237e-23	1.00813e-15
2	57112415	bio10	-104.217	86.6589	64.4031	0	0.376473	0.293666	0.280111	0.307328	0.430668	212.434	219.362	11.8439	-0.494869	1.2895e-20	1.01397e-15
18	8701888	bio5	-95.0539	104.219	64.4012	0	0.432189	0.354092	0.340502	0.358203	0.501547	194.108	201.027	-18.2657	0.61693	1.81178e-24	1.01494e-15
11	2078121	bio10	-92.4505	83.6239	64.3943	0	0.382561	0.31142	0.296523	0.300484	0.440216	188.901	195.812	-11.5963	0.50215	5.98463e-20	1.01853e-15
1	4353556	bio10	-72.5914	92.2944	64.3931	0	0.464124	0.388645	0.371801	0.325929	0.511224	149.183	156.093	-13.1635	0.585937	7.4696e-22	1.01912e-15
4	6372951	bio10	-82.7999	86.3134	64.3783	0	0.431819	0.342632	0.326753	0.305242	0.466334	169.6	176.536	-12.0056	0.532236	1.53562e-20	1.02684e-15
9	20357723	bio10	-82.8496	86.214	64.3742	0	0.405116	0.342237	0.326358	0.30495	0.465889	169.699	176.635	-11.939	0.529944	1.61482e-20	1.02896e-15
3	22179949	bio10	-83.3762	86.0632	64.3722	0	0.414389	0.340419	0.324597	0.307738	0.465887	170.752	177.663	11.9455	-0.527928	1.74276e-20	1.02999e-15
1	50058942	bio12	-112.804	92.7099	55.9083	0	0.409588	0.29125	0.278684	0.328268	0.440678	229.607	236.509	5.20251	-0.00455433	6.05506e-22	7.59327e-14
22	17538658	bio10	-87.6888	85.9462	64.3492	0	0.43002	0.328888	0.313581	0.312925	0.459812	179.378	186.245	-12.2383	0.526374	1.84894e-20	1.04209e-15
8	4458644	bio5	-95.4878	109.102	64.3468	0	0.447713	0.363579	0.350249	0.371402	0.515044	194.976	201.895	19.0641	-0.639207	1.54166e-25	1.0434e-15
10	17125305	bio10	-98.8445	83.2354	64.3064	0	0.385698	0.296291	0.282052	0.298261	0.42766	201.689	208.608	11.3978	-0.487573	7.28398e-20	1.06499e-15
1	28187582	bio15	-69.1286	88.6916	55.7873	0	0.43953	0.3908	0.373175	0.321112	0.510666	142.257	149.125	8.45145	-0.0954634	4.61423e-21	8.07505e-14
26	9502610	bio5	-78.568	97.5264	64.2791	0	0.46432	0.382964	0.367256	0.342012	0.514473	161.136	168.038	-17.4763	0.614884	5.31435e-23	1.07983e-15
7	32025380	bio10	-98.2819	83.6877	64.2763	0	0.387113	0.298616	0.284343	0.300675	0.430705	200.564	207.474	-11.5042	0.490452	5.79447e-20	1.0814e-15
20	10037016	bio10	-86.325	84.3375	64.2746	0	0.391427	0.328178	0.312613	0.303692	0.454555	176.65	183.552	11.8759	-0.519785	4.17118e-20	1.08234e-15
8	24367850	bio10	-80.741	86.9218	64.2668	0	0.406726	0.349921	0.333819	0.309183	0.473832	165.482	172.401	-12.1714	0.539766	1.12895e-20	1.08659e-15
1	50026985	bio10	-79.7107	88.4811	64.2246	0	0.406283	0.356919	0.340784	0.314855	0.481915	163.421	170.332	12.2378	-0.544565	5.13233e-21	1.11013e-15
13	12106095	bio10	-104.026	87.7701	64.1814	0	0.388966	0.296699	0.283177	0.311672	0.43529	212.052	218.971	12.0792	-0.502615	7.35225e-21	1.13476e-15
11	4745004	bio5	-80.2614	95.9136	64.1552	0	0.465438	0.374025	0.358426	0.338616	0.506229	164.523	171.416	17.0576	-0.600608	1.20011e-22	1.14995e-15
11	2132239	bio5	-72.1558	101.551	64.1296	0	0.48015	0.41304	0.396771	0.350876	0.54086	148.312	155.231	-18.0675	0.642274	6.96451e-24	1.165e-15
22	17559162	bio10	-89.6138	121.796	64.1187	0	0.485705	0.404606	0.391318	0.4071	0.561312	183.228	190.13	-16.6774	0.671584	2.55845e-28	1.17146e-15
16	17780930	bio10	-86.952	84.1777	64.113	0	0.378934	0.326167	0.310668	0.301069	0.451692	177.904	184.823	-11.7956	0.518331	4.52248e-20	1.17485e-15
26	11301403	bio10	-89.1715	83.7256	64.1033	0	0.389021	0.31948	0.304217	0.300788	0.446469	182.343	189.254	11.5741	-0.506955	5.68438e-20	1.18064e-15
8	6051274	bio10	-91.6789	82.6384	64.066	0	0.382138	0.310675	0.295637	0.294385	0.436459	187.358	194.294	-11.3715	0.497946	9.85227e-20	1.20323e-15
16	7649494	bio10	-101.343	100.037	64.0494	0	0.4235	0.330456	0.317243	0.34668	0.478688	206.686	213.606	13.8172	-0.562328	1.49603e-23	1.21336e-15
22	9066381	bio5	-80.4974	94.7393	64.0345	0	0.461412	0.37046	0.354819	0.331785	0.500289	164.995	171.914	16.7704	-0.592833	2.17187e-22	1.2226e-15
16	10817626	bio10	-103.344	85.3458	64.0045	0	0.386846	0.292247	0.27855	0.305613	0.428676	210.687	217.598	11.7389	-0.49223	2.50499e-20	1.24134e-15
4	6556878	bio10	-97.8666	84.9437	63.997	0	0.382153	0.302639	0.288388	0.306592	0.436898	199.733	206.627	-11.8655	0.50202	3.06981e-20	1.24611e-15
25	5937643	bio10	-85.6368	84.9924	63.9839	0	0.394571	0.331657	0.316048	0.302419	0.456556	175.274	182.201	11.7422	-0.519633	2.99516e-20	1.2544e-15
9	22752559	bio5	-87.442	97.7659	63.973	0	0.392995	0.358577	0.343906	0.345071	0.498072	178.884	185.769	17.336	-0.596891	4.70882e-23	1.26135e-15
11	2122767	bio2	-76.9475	90.4889	63.9694	0	0.484476	0.370274	0.353906	0.322969	0.495927	157.895	164.789	12.1901	-1.15261	1.86015e-21	1.2637e-15
9	22291210	bio10	-103.934	92.7175	63.9423	0	0.395887	0.308457	0.29515	0.327147	0.452345	211.867	218.778	-12.8393	0.526889	6.03175e-22	1.28117e-15
1	1214161	bio14	-122.574	73.7667	55.6752	0	0.298335	0.231306	0.218763	0.268436	0.362211	249.147	256.075	1.98257	-0.0894651	8.79188e-18	8.54898e-14
1	28169566	bio15	-86.7436	79.3284	55.5996	0	0.365703	0.31378	0.297958	0.287525	0.435286	177.487	184.398	7.03397	-0.081319	5.2598e-19	8.884e-14
21	17401019	bio10	-73.9614	92.9269	63.9099	0	0.458507	0.38583	0.369222	0.332376	0.512079	151.923	158.799	12.9771	-0.578651	5.42611e-22	1.3024e-15
1	55730976	bio15	-62.8782	91.4226	55.4923	0	0.469115	0.420955	0.402537	0.323413	0.534831	129.756	136.667	9.09443	-0.100375	1.16045e-21	9.38245e-14
1	61049397	bio19	-123.468	73.2945	55.3452	0	0.303242	0.228881	0.21639	0.271882	0.362512	250.935	257.82	-2.3019	0.0188636	1.11678e-17	1.01119e-13
5	29375828	bio10	-86.4038	83.9879	63.863	0	0.4037	0.327061	0.311485	0.298391	0.451015	176.808	183.744	-11.6263	0.514588	4.97817e-20	1.3338e-15
16	12633316	bio10	-101.643	85.6806	63.8496	0	0.387035	0.296506	0.282664	0.308791	0.433563	207.287	214.18	11.9019	-0.498654	2.1148e-20	1.34289e-15
1	55699667	bio15	-61.7111	93.3705	55.3435	0	0.502862	0.43069	0.412239	0.33017	0.545177	127.422	134.324	9.31301	-0.103452	4.33669e-22	1.01202e-13
9	30557296	bio5	-72.115	100.649	63.8262	0	0.458184	0.411016	0.394681	0.350772	0.539312	148.23	155.132	18.1903	-0.64518	1.09801e-23	1.35894e-15
24	16554194	bio5	-90.2842	92.6638	63.815	0	0.437155	0.339139	0.3245	0.325858	0.474074	184.568	191.487	16.4551	-0.571608	6.19768e-22	1.36667e-15
7	32480291	bio5	-94.1014	92.7218	63.8088	0	0.422472	0.330059	0.315821	0.326024	0.467469	192.203	199.122	16.2172	-0.559733	6.01884e-22	1.37101e-15
13	23692073	bio10	-102.07	88.5239	63.8052	0	0.399188	0.302477	0.288809	0.318337	0.443176	208.14	215.025	12.2627	-0.508579	5.02236e-21	1.37349e-15
13	23628317	bio10	-105.004	85.8136	63.7953	0	0.38669	0.290085	0.276564	0.305917	0.427253	214.009	220.928	11.8272	-0.493507	1.97719e-20	1.38046e-15
1	50074972	bio12	-103.313	79.8755	55.231	0	0.387991	0.278796	0.264834	0.290229	0.410162	210.627	217.529	3.8495	-0.00408809	3.98753e-19	1.07167e-13
24	14522895	bio10	-70.5173	97.3565	63.7841	0	0.468969	0.40839	0.391611	0.338025	0.531629	145.035	151.962	-13.4835	0.605128	5.79038e-23	1.3883e-15
5	43383769	bio10	-79.9334	86.9698	63.7802	0	0.428553	0.352338	0.336133	0.307164	0.474694	163.867	170.803	-12.1182	0.540825	1.1019e-20	1.39102e-15
1	55300910	bio15	-68.056	86.3305	55.17	0	0.443023	0.388102	0.37012	0.310724	0.503892	140.112	147.006	8.53871	-0.0951746	1.52244e-20	1.10544e-13
18	17779120	bio5	-74.6186	98.1614	63.7657	0	0.441158	0.396774	0.380606	0.343803	0.525559	153.237	160.139	-17.6618	0.625269	3.85626e-23	1.40129e-15
9	30584589	bio10	-92.7867	110.771	63.7598	0	0.455834	0.373792	0.360294	0.383512	0.528363	189.573	196.441	15.3297	-0.619918	6.64136e-26	1.40553e-15
19	12963020	bio5	-67.4973	105.635	63.757	0	0.509733	0.438993	0.42237	0.362058	0.564986	138.995	145.914	-18.8466	0.672722	8.86694e-25	1.40753e-15
9	37390160	bio5	-95.1827	93.0582	63.7542	0	0.430293	0.328336	0.314223	0.325858	0.466117	194.365	201.293	16.3092	-0.561793	5.0779e-22	1.4095e-15
7	32025758	bio10	-95.893	82.7959	63.7529	0	0.384237	0.301534	0.286967	0.298005	0.431456	195.786	202.697	-11.5835	0.496939	9.09796e-20	1.41049e-15
9	20427662	bio10	-89.1572	82.6222	63.7509	0	0.392812	0.316637	0.301308	0.295378	0.441516	182.314	189.242	-11.4705	0.504157	9.93334e-20	1.41189e-15
16	17783010	bio5	-89.3069	93.3636	63.7321	0	0.408183	0.343277	0.32857	0.33015	0.47932	182.614	189.516	-16.5451	0.574382	4.35181e-22	1.42542e-15
1	4281677	bio10	-71.2184	94.1177	63.7275	0	0.451365	0.397869	0.380959	0.333476	0.52165	146.437	153.33	-13.2579	0.592504	2.97314e-22	1.42874e-15
2	60670848	bio10	-99.2823	91.0754	63.7233	0	0.412633	0.314444	0.300633	0.328143	0.457211	202.565	209.432	-12.7944	0.528188	1.38297e-21	1.43178e-15
21	12055686	bio10	-71.678	95.4889	63.6968	0	0.483265	0.399795	0.383047	0.331626	0.522267	147.356	154.292	-13.3493	0.598571	1.48723e-22	1.45122e-15
14	21276857	bio10	-83.5276	85.2344	63.6965	0	0.412118	0.337843	0.321989	0.306367	0.463246	171.055	177.957	11.9013	-0.526825	2.65014e-20	1.45144e-15
11	2134819	bio5	-71.4428	100.863	63.6781	0	0.478803	0.413799	0.397389	0.347788	0.540041	146.886	153.813	-18.0128	0.642212	9.85727e-24	1.46503e-15
3	28904737	bio5	-95.3552	93.3913	63.6674	0	0.440854	0.328725	0.314645	0.325684	0.466311	194.71	201.647	-16.5231	0.568292	4.29139e-22	1.47303e-15
4	6624359	bio10	-99.1344	82.6557	63.6601	0	0.371965	0.294227	0.279989	0.296527	0.425175	202.269	209.188	-11.5001	0.490558	9.76677e-20	1.47849e-15
4	38353471	bio10	-107.056	89.4539	63.6569	0	0.380455	0.294677	0.2815	0.315483	0.435926	218.112	225.04	12.3134	-0.506599	3.13872e-21	1.4809e-15
11	2060243	bio5	-91.5801	92.059	63.6468	0	0.4228	0.334493	0.31996	0.324121	0.469748	187.16	194.079	16.1886	-0.561911	8.41295e-22	1.48851e-15
5	25095311	bio5	-96.5388	92.1344	63.6436	0	0.403426	0.323038	0.309014	0.323214	0.460837	197.078	204.005	-16.0938	0.554115	8.09842e-22	1.49095e-15
22	17555150	bio5	-80.3973	95.6419	63.6435	0	0.442701	0.372965	0.357367	0.337841	0.505071	164.795	171.688	17.3383	-0.606729	1.37663e-22	1.49099e-15
15	19981490	bio10	-106.776	92.8578	63.6414	0	0.391302	0.303051	0.289997	0.326414	0.44805	217.552	224.471	12.8211	-0.523227	5.61894e-22	1.49257e-15
35	1896446	bio10	-83.2785	84.1388	63.6187	0	0.423892	0.335621	0.319665	0.306373	0.46156	170.557	177.433	-12.0207	0.526826	4.61228e-20	1.5099e-15
24	14679216	bio10	-88.2994	83.1042	63.6103	0	0.382034	0.319997	0.304595	0.294732	0.443751	180.599	187.543	-11.5096	0.508777	7.784e-20	1.51633e-15
1	55757994	bio15	-74.8877	81.0274	55.0749	0	0.434094	0.351068	0.333737	0.288551	0.464786	153.775	160.72	7.93325	-0.0877725	2.22607e-19	1.16022e-13
22	17555150	bio10	-86.701	83.0344	63.5907	0	0.414676	0.323801	0.308203	0.300862	0.449787	177.402	184.295	11.8311	-0.51616	8.06375e-20	1.53154e-15
18	18001215	bio5	-85.3284	93.97	63.5797	0	0.434828	0.355104	0.339988	0.33422	0.49009	174.657	181.542	16.7263	-0.582289	3.20347e-22	1.54005e-15
2	47124820	bio5	-87.0073	91.4076	63.5692	0	0.402573	0.344386	0.329315	0.321126	0.475573	178.015	184.942	16.1533	-0.56693	1.16928e-21	1.54834e-15
5	43370726	bio10	-84.757	84.3459	63.5637	0	0.412032	0.332254	0.316497	0.300506	0.456049	173.514	180.442	11.774	-0.521764	4.15352e-20	1.55264e-15
1	61189053	bio19	-127.604	72.3938	54.9902	0	0.282555	0.220981	0.208771	0.263215	0.351424	259.208	266.144	-2.04345	0.0185394	1.76264e-17	1.21135e-13
35	1473054	bio10	-95.4349	83.6769	63.5549	0	0.374657	0.304782	0.290213	0.303883	0.437037	194.87	201.755	11.8108	-0.503631	5.82607e-20	1.55956e-15
1	5313012	bio12	-115.155	84.1657	54.8336	0	0.38121	0.267638	0.254918	0.302102	0.4087	234.311	241.221	4.53979	-0.00414897	4.54993e-20	1.31177e-13
28	6272932	bio8	-98.8829	86.3497	63.5374	0	0.37554	0.303925	0.289846	0.310782	0.440116	201.766	208.659	13.5807	-0.52388	1.50769e-20	1.5735e-15
11	24165959	bio5	-91.2439	93.3739	63.5361	0	0.434731	0.338481	0.323981	0.33018	0.475809	186.488	193.39	16.5267	-0.571309	4.32927e-22	1.57459e-15
8	4471076	bio5	-81.0005	93.8814	63.4851	0	0.433949	0.366893	0.351261	0.333965	0.498688	166.001	172.886	16.6707	-0.588893	3.35e-22	1.61587e-15
5	20610724	bio10	-105.643	89.2989	63.4829	0	0.386819	0.297084	0.283776	0.317245	0.438653	215.286	222.196	12.3283	-0.507447	3.39456e-21	1.61768e-15
9	30564599	bio10	-78.0501	86.2095	63.4652	0	0.411511	0.355782	0.339275	0.309264	0.478345	160.1	167.002	12.1831	-0.542725	1.61848e-20	1.63228e-15
1	50074972	bio5	-95.0784	96.3454	63.4643	0	0.430073	0.336282	0.32232	0.338668	0.478617	194.157	201.059	17.0068	-0.580122	9.64905e-23	1.63299e-15
16	8483444	bio10	-99.0744	104.434	63.4533	0	0.45675	0.345141	0.331922	0.362464	0.497467	202.149	209.042	14.6639	-0.591889	1.62542e-24	1.64215e-15
25	5922029	bio10	-93.0832	81.7528	63.439	0	0.38432	0.30514	0.29021	0.295925	0.433068	190.166	197.069	11.4709	-0.496978	1.54221e-19	1.65414e-15
7	31747477	bio10	-105.186	91.5033	63.4386	0	0.386999	0.303116	0.289866	0.323647	0.446565	214.372	221.283	12.6963	-0.520392	1.11406e-21	1.65445e-15
2	59860497	bio10	-99.1492	81.9531	63.4333	0	0.385755	0.292427	0.278154	0.295472	0.423252	202.298	209.209	-11.3334	0.484074	1.39357e-19	1.65887e-15
1	397316	bio14	-124.869	71.3731	54.7808	0	0.282836	0.222269	0.209812	0.263851	0.352761	253.738	260.64	2.20337	-0.0871685	2.95675e-17	1.34754e-13
1	24129050	bio10	-81.5029	85.3981	63.427	0	0.413237	0.343787	0.327685	0.304689	0.466945	167.006	173.925	-11.9457	0.531731	2.4395e-20	1.66425e-15
13	23658302	bio10	-103.154	87.1516	63.4174	0	0.386281	0.29698	0.283349	0.31316	0.436316	210.308	217.201	12.0839	-0.501628	1.00514e-20	1.67233e-15
5	32076992	bio10	-87.0441	82.7072	63.4167	0	0.390034	0.322074	0.306498	0.29459	0.445269	178.088	185.024	-11.5566	0.510536	9.51557e-20	1.67291e-15
1	47480714	bio19	-129.403	71.0641	54.6449	0	0.275074	0.21543	0.203304	0.258135	0.344213	262.807	269.751	-2.23247	0.0181933	3.45813e-17	1.444e-13
9	22282790	bio5	-88.9566	92.0571	63.4044	0	0.42115	0.34099	0.326173	0.326384	0.475711	181.913	188.815	16.3459	-0.569075	8.42116e-22	1.68344e-15
21	12053639	bio5	-95.9423	93.6603	63.3939	0	0.407784	0.328006	0.313997	0.329853	0.467974	195.885	202.795	-16.4793	0.56451	3.74609e-22	1.69242e-15
3	54808020	bio5	-71.9061	100.411	63.3902	0	0.465673	0.411146	0.394767	0.345365	0.536978	147.812	154.748	17.983	-0.642079	1.2381e-23	1.69557e-15
22	17573195	bio10	-100.063	97.4738	63.3876	0	0.415532	0.327533	0.314093	0.343049	0.474658	204.126	211.019	13.8138	-0.563051	5.45748e-23	1.69781e-15
1	61053549	bio19	-125.474	72.0583	54.6341	0	0.283746	0.223086	0.210702	0.265042	0.35409	254.949	261.859	-2.06047	0.0187095	2.08931e-17	1.45197e-13
18	8701888	bio10	-104.611	85.1038	63.3791	0	0.383873	0.289148	0.275557	0.303818	0.425398	213.223	220.142	-11.7831	0.49219	2.83102e-20	1.70514e-15
1	55821509	bio15	-72.7625	81.1031	54.5879	0	0.44598	0.357869	0.340218	0.291864	0.471678	149.525	156.444	8.0496	-0.0890801	2.14249e-19	1.48647e-13
1	55693924	bio15	-71.472	81.9238	54.5232	0	0.427101	0.36432	0.346531	0.291225	0.476441	146.944	153.889	8.24711	-0.0908929	1.41438e-19	1.5362e-13
18	17774403	bio10	-72.5458	93.7532	63.3698	0	0.427426	0.392528	0.37578	0.326713	0.51453	149.092	156.028	-13.0942	0.588082	3.57422e-22	1.71321e-15
5	21603736	bio8	-85.1888	94.4646	63.367	0	0.424937	0.356682	0.341579	0.346567	0.497452	174.378	181.183	15.3436	-0.586287	2.49521e-22	1.7157e-15
22	17523473	bio10	-93.2397	116.649	63.3576	0	0.48303	0.384818	0.371622	0.392559	0.540554	190.479	197.39	-16.1742	0.650819	3.42606e-27	1.72393e-15
16	4027389	bio10	-100.905	81.6145	63.3129	0	0.373833	0.287959	0.273846	0.292363	0.418205	205.809	212.737	11.2907	-0.48195	1.65396e-19	1.76345e-15
7	25180004	bio10	-106.253	95.0581	63.3114	0	0.40189	0.309068	0.296062	0.332691	0.455834	216.506	223.425	13.1569	-0.534612	1.8488e-22	1.76482e-15
7	29335060	bio5	-85.8744	91.9344	63.2646	0	0.402719	0.348655	0.333485	0.326029	0.481215	175.749	182.651	-16.5093	0.577531	8.9598e-22	1.80727e-15
7	6688784	bio5	-85.5833	91.4702	63.2609	0	0.437384	0.348276	0.333046	0.322425	0.479131	175.167	182.086	-16.3267	0.573258	1.13286e-21	1.81063e-15
2	4223062	bio10	-98.8887	82.4741	63.2496	0	0.381936	0.294286	0.280013	0.297039	0.425496	201.777	208.688	-11.5529	0.491937	1.07064e-19	1.82104e-15
5	29378195	bio10	-82.0692	84.7645	63.2439	0	0.403762	0.340552	0.324482	0.301745	0.463017	168.138	175.066	-11.9073	0.529863	3.3611e-20	1.82632e-15
11	2075027	bio5	-80.3545	93.9533	63.2417	0	0.457948	0.368933	0.353226	0.331844	0.499177	164.709	171.611	-17.1422	0.602479	3.23058e-22	1.82835e-15
1	4342968	bio14	-108.145	79.5658	54.4348	0	0.290484	0.268934	0.255414	0.285177	0.399958	220.29	227.226	-1.6683	0.100578	4.66437e-19	1.60691e-13
14	21276857	bio5	-79.0694	94.1507	63.1757	0	0.456108	0.373185	0.35733	0.332409	0.502623	162.139	169.041	16.8721	-0.597912	2.92392e-22	1.89064e-15
9	22393522	bio5	-98.9439	93.329	63.1644	0	0.410242	0.320479	0.306744	0.327763	0.461385	201.888	208.807	-16.398	0.559746	4.42855e-22	1.90154e-15
1	48385266	bio14	-107.632	79.0619	54.3723	0	0.287096	0.26862	0.255029	0.285687	0.400011	219.264	226.184	-1.69627	0.100262	6.01943e-19	1.65886e-13
9	30595974	bio10	-100.426	80.7421	63.1301	0	0.354775	0.286732	0.272528	0.289743	0.415849	204.852	211.78	11.1754	-0.479003	2.57178e-19	1.93495e-15
11	2156987	bio5	-65.4198	105.25	63.1223	0	0.521306	0.445805	0.428863	0.36595	0.571674	134.84	141.725	-19.8943	0.702768	1.07655e-24	1.9426e-15
13	23554528	bio10	-100.356	83.5922	63.1214	0	0.390603	0.294024	0.279954	0.304723	0.429497	204.712	211.588	11.7084	-0.492721	6.08112e-20	1.94353e-15
33	6735191	bio10	-103.659	89.7584	63.1003	0	0.384546	0.30214	0.288675	0.319705	0.443684	211.317	218.219	12.5856	-0.518196	2.6909e-21	1.96444e-15
27	8828338	bio10	-95.1841	80.8335	63.0936	0	0.357828	0.298057	0.283308	0.291052	0.425114	194.368	201.287	11.2898	-0.489607	2.45558e-19	1.97114e-15
29	8445026	bio5	-94.2047	110.288	63.0892	0	0.461819	0.36923	0.355838	0.374567	0.520619	192.409	199.329	-19.5878	0.655523	8.47424e-26	1.97555e-15
35	4011653	bio5	-80.1785	93.7656	63.0803	0	0.434197	0.368978	0.353237	0.332464	0.499511	164.357	171.25	17.0335	-0.600158	3.55198e-22	1.98449e-15
21	9792204	bio5	-100.016	100.862	63.0684	0	0.422496	0.335208	0.321915	0.347786	0.482659	204.032	210.96	-17.9228	0.602233	9.86011e-24	1.99652e-15
1	55750421	bio15	-67.4771	82.6091	54.1582	0	0.455713	0.379701	0.361316	0.296388	0.490882	138.954	145.873	8.45205	-0.0922796	9.99979e-20	1.84979e-13
11	2099109	bio10	-72.0863	91.0166	63.0553	0	0.445058	0.386993	0.369986	0.321116	0.50776	148.173	155.092	-13.0591	0.584492	1.42472e-21	2.00985e-15
1	30369273	bio10	-91.774	80.7177	63.0471	0	0.372006	0.305441	0.290305	0.291742	0.431091	187.548	194.459	-11.257	0.491689	2.60376e-19	2.01824e-15
9	22793557	bio5	-91.9379	118.847	63.045	0	0.495722	0.392594	0.379381	0.396937	0.548082	187.876	194.795	-21.0084	0.698128	1.13112e-27	2.02036e-15
9	30593800	bio10	-96.9428	110.745	63.037	0	0.443734	0.363539	0.350408	0.378302	0.518588	197.886	204.788	15.4087	-0.619539	6.72887e-26	2.0286e-15
1	55939168	bio12	-89.0259	80.086	54.1218	0	0.318841	0.310245	0.29475	0.292977	0.435397	182.052	188.937	-3.71999	0.00436351	3.58459e-19	1.88438e-13
3	28907176	bio5	-96.3431	95.2623	63.0295	0	0.441806	0.330831	0.31694	0.333271	0.471832	196.686	203.605	-16.9643	0.578336	1.6676e-22	2.03636e-15
9	20388767	bio2	-95.478	88.109	63.026	0	0.461931	0.315729	0.301396	0.312664	0.449863	194.956	201.875	10.8513	-1.0675	6.19466e-21	2.04e-15
8	6051274	bio5	-88.2959	89.4043	63.0213	0	0.385694	0.336111	0.321073	0.314244	0.465902	180.592	187.528	-15.8305	0.55692	3.21838e-21	2.0448e-15
1	57495072	bio10	-99.9657	82.4855	63.0058	0	0.378544	0.29207	0.277907	0.299206	0.425023	203.931	210.825	11.5749	-0.490397	1.06449e-19	2.06094e-15
13	23858397	bio10	-107.778	85.3381	63.0057	0	0.366521	0.283614	0.270321	0.30344	0.421116	219.557	226.484	11.7998	-0.489299	2.51477e-20	2.06108e-15
1	55271012	bio15	-71.7657	80.1324	54.0044	0	0.446982	0.358272	0.340388	0.288933	0.470622	147.531	154.451	8.06817	-0.0890815	3.50142e-19	2.00038e-13
13	23631767	bio10	-80.6059	84.6508	62.9726	0	0.412764	0.344301	0.328032	0.302474	0.46625	165.212	172.131	11.8797	-0.530113	3.56004e-20	2.09604e-15
3	22090909	bio2	-76.8149	88.6799	62.9609	0	0.474466	0.365978	0.34947	0.316549	0.489613	157.63	164.532	-12.1847	1.14525	4.64151e-21	2.10848e-15
9	22603866	bio10	-96.9295	81.3469	62.9482	0	0.379317	0.295585	0.281051	0.295758	0.425777	197.859	204.752	11.4298	-0.490034	1.89382e-19	2.12213e-15
19	12963020	bio2	-75.5927	89.4436	62.9424	0	0.485474	0.371708	0.355084	0.316556	0.49398	155.185	162.105	12.3248	-1.15508	3.15502e-21	2.1284e-15
4	6563158	bio5	-98.2139	91.2334	62.933	0	0.395997	0.317156	0.303251	0.319516	0.454554	200.428	207.364	-16.0792	0.552475	1.27685e-21	2.13863e-15
5	32169816	bio10	-85.4027	82.0102	62.9324	0	0.383241	0.324388	0.308566	0.295644	0.447577	174.805	181.716	-11.6082	0.512632	1.35384e-19	2.13923e-15
11	2110585	bio10	-108.036	84.2297	62.9315	0	0.351284	0.280483	0.267163	0.299107	0.416379	220.073	227.009	-11.6342	0.484113	4.40503e-20	2.1402e-15
24	14521570	bio5	-64.2605	109.87	62.9259	0	0.507287	0.460882	0.444102	0.372211	0.585395	132.521	139.449	-19.6078	0.70135	1.04629e-25	2.14633e-15
10	5476394	bio10	-80.3373	85.188	62.9052	0	0.391457	0.346486	0.330217	0.304067	0.468706	164.675	171.594	11.9852	-0.535119	2.71299e-20	2.16896e-15
15	20018220	bio10	-107.36	86.1755	62.8794	0	0.377019	0.286398	0.273104	0.305908	0.42454	218.719	225.647	11.9756	-0.495634	1.64654e-20	2.19758e-15
1	1214161	bio12	-118.308	82.2974	53.9607	0	0.355804	0.258055	0.245513	0.294408	0.397256	240.616	247.544	4.52576	-0.00409969	1.17074e-19	2.04538e-13
1	47896990	bio14	-121.688	70.598	53.8734	0	0.276644	0.224852	0.212112	0.262362	0.353766	247.377	254.27	-1.94902	0.0871966	4.37969e-17	2.13835e-13
4	6600252	bio10	-102.932	82.8019	62.85	0	0.365947	0.286843	0.272986	0.295914	0.419319	209.864	216.792	-11.6273	0.489918	9.07037e-20	2.23061e-15
13	28734606	bio10	-80.7397	85.413	62.846	0	0.424842	0.345952	0.329751	0.307993	0.470223	165.479	172.373	11.9883	-0.534045	2.42126e-20	2.23516e-15
11	24636540	bio5	-94.638	94.1194	62.8338	0	0.428926	0.332113	0.317999	0.334651	0.473489	193.276	200.161	16.7479	-0.572546	2.97051e-22	2.24911e-15
13	23596045	bio10	-84.0577	83.1142	62.8202	0	0.416384	0.33083	0.314908	0.302185	0.455808	172.115	179	11.6765	-0.516668	7.74465e-20	2.2646e-15
27	10377412	bio5	-87.2681	95.5354	62.818	0	0.44957	0.353741	0.33893	0.339905	0.491944	178.536	185.412	17.3523	-0.597762	1.45272e-22	2.26716e-15
1	50083842	bio12	-116.655	81.9812	53.8696	0	0.358258	0.260018	0.247331	0.295556	0.399355	237.31	244.22	4.47223	-0.00407757	1.37386e-19	2.14249e-13
7	32850617	bio10	-97.3302	81.2012	62.7959	0	0.368964	0.294355	0.279855	0.294256	0.42404	198.66	205.563	-11.4529	0.490233	2.03867e-19	2.2928e-15
3	28753806	bio10	-100.312	85.2725	62.791	0	0.393871	0.298263	0.284272	0.309783	0.4354	204.624	211.5	12.0787	-0.504663	2.59959e-20	2.29846e-15
13	23575726	bio5	-84.3089	98.728	62.7866	0	0.466577	0.36929	0.354328	0.364206	0.515405	172.618	179.387	17.9795	-0.613589	2.89676e-23	2.30365e-15
25	11589943	bio10	-85.8711	82.1178	62.7776	0	0.391717	0.323477	0.30772	0.293871	0.445979	175.742	182.67	-11.5699	0.512484	1.28214e-19	2.31411e-15
13	12101543	bio5	-95.4853	92.1504	62.7675	0	0.420972	0.325481	0.311352	0.326653	0.464443	194.971	201.873	16.3252	-0.560455	8.03339e-22	2.3261e-15
22	8057971	bio5	-96.7614	96.9482	62.761	0	0.398336	0.333762	0.319991	0.339203	0.477078	197.523	204.433	-17.175	0.583095	7.11665e-23	2.33378e-15
26	11298941	bio10	-95.3571	81.2853	62.7165	0	0.372458	0.298844	0.284138	0.297714	0.429279	194.714	201.59	11.5107	-0.492843	1.95374e-19	2.38705e-15
20	18971441	bio10	-104.284	84.8911	62.7102	0	0.369061	0.289277	0.275646	0.306435	0.426946	212.569	219.462	11.8445	-0.492751	3.15263e-20	2.3947e-15
15	30915487	bio10	-105.998	83.8271	62.7089	0	0.376881	0.28337	0.269848	0.300025	0.419024	215.995	222.914	-11.6627	0.486657	5.39992e-20	2.39635e-15
13	11984801	bio10	-89.5175	80.7904	62.7029	0	0.379083	0.310941	0.295546	0.291962	0.4354	183.035	189.946	11.319	-0.49766	2.50974e-19	2.40363e-15
4	6630950	bio5	-94.9301	101.411	62.702	0	0.453619	0.348166	0.334433	0.35289	0.494575	193.86	200.762	-18.0778	0.610545	7.47624e-24	2.40468e-15
16	8486752	bio10	-106.889	82.8234	62.6999	0	0.370652	0.279241	0.265755	0.295979	0.413706	217.778	224.706	11.5034	-0.481401	8.97202e-20	2.4073e-15
2	60496883	bio10	-96.4499	83.7491	62.68	0	0.398911	0.302727	0.288268	0.31194	0.439863	196.9	203.723	-11.8291	0.497469	5.61725e-20	2.43171e-15
11	1920345	bio10	-101.551	80.3209	62.6562	0	0.360899	0.283395	0.269282	0.288474	0.412641	207.103	214.03	-11.2241	0.479149	3.18279e-19	2.46131e-15
1	55268562	bio15	-67.3954	82.3882	53.8613	0	0.451948	0.379356	0.360938	0.296781	0.490788	138.791	145.701	8.43685	-0.0922859	1.1182e-19	2.15153e-13
1	1214161	bio19	-123.203	72.5086	53.7145	0	0.291684	0.227361	0.214819	0.264526	0.356935	250.405	257.333	1.76197	-0.0190991	1.66304e-17	2.31843e-13
2	58571462	bio5	-93.4584	89.5677	62.6347	0	0.426053	0.323952	0.309485	0.314717	0.457054	190.917	197.853	-16.0679	0.557707	2.96316e-21	2.48826e-15
18	21445328	bio10	-90.1288	80.679	62.6333	0	0.369992	0.30919	0.293861	0.289553	0.432808	184.258	191.185	-11.3006	0.497659	2.65525e-19	2.49005e-15
4	38367580	bio10	-110.253	87.3049	62.6265	0	0.371162	0.283631	0.270636	0.307071	0.42317	224.507	231.451	12.1096	-0.4973	9.30174e-21	2.49869e-15
3	57568664	bio5	-88.7447	88.5067	62.6085	0	0.403725	0.332737	0.317699	0.311642	0.462044	181.489	188.426	-15.7625	0.554115	5.06618e-21	2.52159e-15
1	55812233	bio15	-63.2457	84.7351	53.7054	0	0.497111	0.401158	0.382221	0.302725	0.510534	130.491	137.41	8.87219	-0.0961986	3.41137e-20	2.32927e-13
1	4347521	bio2	-82.9039	85.5979	62.6018	0	0.456539	0.340477	0.324566	0.304207	0.464177	169.808	176.736	11.5533	-1.09052	2.20514e-20	2.53021e-15
7	25182794	bio10	-104.748	96.0267	62.6008	0	0.400654	0.314303	0.301211	0.336596	0.46172	213.496	220.406	13.392	-0.543235	1.13343e-22	2.53147e-15
10	17125305	bio5	-95.8132	89.298	62.599	0	0.390708	0.317872	0.303633	0.316133	0.453286	195.626	202.546	15.762	-0.544777	3.39595e-21	2.53381e-15
7	36104724	bio10	-96.3325	79.9414	62.5989	0	0.37795	0.293248	0.278575	0.289389	0.420579	196.665	203.576	11.1533	-0.48271	3.85685e-19	2.53394e-15
7	25181087	bio5	-94.2413	92.8863	62.5869	0	0.429896	0.330123	0.315907	0.328777	0.468955	192.483	199.385	16.5894	-0.569522	5.53863e-22	2.54947e-15
10	17196015	bio5	-86.3013	109.341	62.5816	0	0.497415	0.387812	0.373625	0.379651	0.536187	176.603	183.47	20.0667	-0.675499	1.36622e-25	2.55631e-15
8	4408320	bio10	-104.638	89.9797	62.555	0	0.385481	0.300678	0.287312	0.319229	0.44236	213.276	220.187	12.6852	-0.520756	2.40611e-21	2.59102e-15
9	22793557	bio5	-73.6946	95.882	62.555	0	0.444992	0.394136	0.377694	0.335027	0.519548	151.389	158.308	17.2967	-0.617713	1.21937e-22	2.59106e-15
1	5305631	bio12	-116.349	84.4077	53.5972	0	0.374306	0.266181	0.253567	0.303902	0.408697	236.698	243.6	4.79053	-0.00424447	4.02579e-20	2.46114e-13
18	17773971	bio10	-71.2038	91.8848	62.5483	0	0.4368	0.39218	0.375107	0.325885	0.513889	146.408	153.31	-13.1148	0.587995	9.18731e-22	2.59993e-15
7	31585189	bio10	-84.2773	82.3412	62.5368	0	0.394052	0.328189	0.312246	0.295585	0.450462	172.555	179.474	-11.5684	0.514225	1.14513e-19	2.61512e-15
13	17153682	bio10	-63.8515	106.138	62.535	0	0.501053	0.453889	0.436783	0.36713	0.578132	131.703	138.596	-14.7383	0.661013	6.87862e-25	2.6175e-15
21	9727486	bio10	-76.4857	86.7178	62.5343	0	0.430428	0.361793	0.345105	0.310769	0.483664	156.971	163.873	-12.3713	0.553095	1.25164e-20	2.6185e-15
1	1214440	bio12	-102.631	78.1339	53.565	0	0.380458	0.275706	0.261592	0.286977	0.406037	209.262	216.146	3.94732	-0.00412822	9.6288e-19	2.50181e-13
13	28709196	bio10	-92.1279	80.01	62.4884	0	0.381929	0.302764	0.287627	0.289597	0.427921	188.256	195.166	11.1923	-0.490389	3.72511e-19	2.6802e-15
4	6549651	bio5	-98.6837	92.965	62.4871	0	0.406194	0.320202	0.306425	0.325592	0.460023	201.367	208.295	-16.5133	0.563587	5.32261e-22	2.68201e-15
15	20015139	bio10	-108.873	86.6589	62.4845	0	0.377396	0.284683	0.271543	0.306254	0.423479	221.746	228.682	12.0724	-0.497265	1.28946e-20	2.68555e-15
22	17552831	bio10	-95.397	101.07	62.4805	0	0.437402	0.346291	0.332586	0.355598	0.494656	194.794	201.67	14.4981	-0.590309	8.88058e-24	2.69103e-15
1	48189483	bio14	-122.145	70.3321	53.5461	0	0.269049	0.223544	0.210831	0.258652	0.350551	248.29	255.21	-1.84277	0.0872677	5.01159e-17	2.52601e-13
7	34075702	bio10	-101.694	80.4344	62.4458	0	0.363312	0.283398	0.269304	0.290884	0.41397	207.387	214.298	11.2021	-0.476691	3.00514e-19	2.73875e-15
21	7340383	bio10	-99.3159	79.7721	62.4259	0	0.34897	0.286534	0.272166	0.288875	0.415225	202.632	209.542	11.1781	-0.478922	4.20174e-19	2.76657e-15
4	6554440	bio5	-95.9019	92.0179	62.4196	0	0.40947	0.32421	0.310117	0.325132	0.46271	195.804	202.714	-16.5142	0.566019	8.58974e-22	2.77549e-15
36	3868362	bio10	-103.018	80.9229	62.4146	0	0.357853	0.282001	0.268062	0.290286	0.412593	210.036	216.964	-11.3378	0.480536	2.34703e-19	2.78251e-15
1	4310145	bio19	-126.585	70.3549	53.5441	0	0.270016	0.217464	0.2051	0.258724	0.346078	257.17	264.089	-1.95158	0.0184363	4.95392e-17	2.52855e-13
6	20613657	bio10	-89.5456	80.1744	62.4047	0	0.376836	0.309236	0.293808	0.291139	0.43367	183.091	189.993	-11.399	0.498907	3.42778e-19	2.79654e-15
22	17565560	bio5	-92.7723	111.531	62.3882	0	0.469283	0.37543	0.361965	0.380395	0.527909	189.545	196.447	20.5042	-0.683255	4.52687e-26	2.82002e-15
26	11301403	bio5	-86.5275	89.0134	62.3824	0	0.404865	0.339657	0.324394	0.316412	0.46966	177.055	183.966	15.9142	-0.56025	3.9214e-21	2.82835e-15
11	1905273	bio10	-106.377	92.0911	62.3797	0	0.393224	0.302091	0.28897	0.32309	0.445517	216.754	223.682	-12.9358	0.527845	8.27757e-22	2.8323e-15
1	55783417	bio15	-70.9882	79.059	53.4998	0	0.436483	0.357676	0.339579	0.284659	0.46816	145.976	152.904	8.11145	-0.0884435	6.02827e-19	2.58617e-13
25	5961267	bio5	-100.056	106.297	62.3608	0	0.454429	0.346912	0.333857	0.363854	0.499443	204.112	211.032	18.8343	-0.626843	6.34724e-25	2.85966e-15
11	24164452	bio10	-104.084	83.8659	62.3571	0	0.379276	0.287179	0.273482	0.301207	0.422496	212.167	219.078	11.8313	-0.494155	5.2951e-20	2.8649e-15
7	29335060	bio10	-91.9557	79.7718	62.354	0	0.366587	0.302529	0.287359	0.289913	0.427909	187.911	194.814	-11.3041	0.492929	4.20242e-19	2.86951e-15
30	5136795	bio10	-106.687	94.1901	62.3194	0	0.399345	0.306246	0.29324	0.330222	0.452451	217.374	224.293	13.1688	-0.534306	2.86632e-22	2.9204e-15
1	48385266	bio17	-109.891	74.5441	53.4415	0	0.271379	0.25327	0.23968	0.271821	0.380597	223.782	230.701	-1.67001	0.0254994	5.93e-18	2.66412e-13
10	33543648	bio10	-101.723	79.9782	62.3078	0	0.362159	0.282186	0.268073	0.28744	0.411162	207.445	214.373	-11.1877	0.476738	3.78555e-19	2.93765e-15
5	20403791	bio10	-105.703	81.3844	62.2982	0	0.353164	0.27796	0.264299	0.292712	0.410925	215.407	222.326	11.3117	-0.475348	1.85818e-19	2.95199e-15
10	11290162	bio10	-70.1883	93.0102	62.2827	0	0.432995	0.398524	0.381385	0.331448	0.521225	144.377	151.261	13.1385	-0.590165	5.20259e-22	2.97529e-15
9	37597681	bio10	-102.823	84.7845	62.2792	0	0.394207	0.291926	0.278153	0.308318	0.429936	209.647	216.523	11.9563	-0.497383	3.32722e-20	2.98056e-15
21	17417449	bio10	-73.6731	89.6707	62.2708	0	0.450365	0.37833	0.361454	0.319449	0.500384	151.346	158.248	12.6652	-0.568874	2.8129e-21	2.99328e-15
35	1473054	bio5	-91.5392	91.4683	62.2626	0	0.397302	0.333161	0.318592	0.326971	0.470241	187.078	193.963	16.3647	-0.56452	1.13392e-21	3.00573e-15
26	9525520	bio10	-76.5788	87.0026	62.2548	0	0.421577	0.362269	0.345614	0.310512	0.483906	157.158	164.068	-12.3613	0.553984	1.08377e-20	3.01776e-15
13	23490726	bio10	-90.1719	80.0029	62.2502	0	0.389166	0.307294	0.29193	0.292723	0.433016	184.344	191.229	11.351	-0.496074	3.73856e-19	3.02472e-15
13	23875237	bio10	-101.89	81.2599	62.2416	0	0.375284	0.285082	0.271049	0.296561	0.418365	207.781	214.666	11.3731	-0.48003	1.97902e-19	3.03806e-15
2	2475418	bio5	-96.8518	87.8904	62.2362	0	0.403108	0.312117	0.297913	0.310933	0.446263	197.704	204.631	15.5665	-0.539243	6.91837e-21	3.04631e-15
3	28898337	bio2	-93.9214	85.3893	62.2334	0	0.433386	0.312515	0.297876	0.304663	0.443239	191.843	198.762	10.7051	-1.04221	2.45047e-20	3.05064e-15
24	14539472	bio5	-80.7067	89.9922	62.2209	0	0.414303	0.357956	0.342046	0.317043	0.483763	165.413	172.341	-16.2664	0.578016	2.39095e-21	3.0701e-15
3	22937525	bio10	-86.1759	80.9872	62.2169	0	0.384661	0.319679	0.30389	0.291515	0.441865	176.352	183.271	-11.4229	0.50675	2.27181e-19	3.07637e-15
11	2079434	bio5	-80.723	92.7581	62.204	0	0.45011	0.364896	0.349161	0.334245	0.497343	165.446	172.305	-17.2567	0.603216	5.90933e-22	3.09653e-15
2	58558083	bio5	-96.294	96.2811	62.2027	0	0.429533	0.333303	0.319456	0.337316	0.475753	196.588	203.499	-17.4131	0.590764	9.96786e-23	3.0986e-15
30	3267138	bio5	-69.488	100.77	62.1922	0	0.446006	0.420319	0.403635	0.344024	0.543253	142.976	149.929	18.1283	-0.651485	1.03318e-23	3.11514e-15
1	48189483	bio12	-117.27	80.0825	53.3687	0	0.308294	0.254535	0.241821	0.288782	0.391386	238.54	245.459	-4.34773	0.00401782	3.59107e-19	2.76461e-13
13	23909210	bio10	-108.465	85.7925	62.1858	0	0.374511	0.283403	0.270189	0.305855	0.422318	220.931	227.85	11.9693	-0.493051	1.99842e-20	3.12536e-15
20	19293659	bio10	-97.3421	79.2569	62.1728	0	0.378874	0.289321	0.274719	0.288342	0.41704	198.684	205.586	11.1266	-0.479718	5.45378e-19	3.14607e-15
21	17414750	bio5	-74.0322	94.7271	62.1494	0	0.468796	0.390158	0.373683	0.332901	0.515577	152.064	158.975	17.2192	-0.615024	2.18524e-22	3.18358e-15
1	5303715	bio12	-117.858	83.5612	53.2545	0	0.372957	0.26172	0.249192	0.299233	0.402744	239.716	246.635	4.76392	-0.00422242	6.17725e-20	2.9302e-13
11	2083989	bio5	-79.3907	90.5696	62.1393	0	0.436614	0.363221	0.34718	0.323205	0.490722	162.781	169.675	-16.4458	0.583044	1.78582e-21	3.19998e-15
1	4347521	bio5	-80.4319	90.5419	62.1358	0	0.423684	0.360142	0.344232	0.318632	0.486187	164.864	171.792	-16.3465	0.581865	1.81103e-21	3.20562e-15
7	744228	bio10	-107.863	86.5237	62.1337	0	0.365213	0.286266	0.273032	0.306931	0.425017	219.726	226.653	-12.1433	0.500249	1.38075e-20	3.20908e-15
21	12055686	bio5	-69.0545	100.736	62.121	0	0.479704	0.421763	0.405015	0.34626	0.545315	142.109	149.045	-18.3139	0.656309	1.05106e-23	3.22988e-15
6	17600721	bio10	-100.266	79.1901	62.1179	0	0.362091	0.283102	0.268802	0.285056	0.410546	204.533	211.46	-11.1409	0.477626	5.64109e-19	3.23491e-15
3	28885388	bio5	-99.8136	91.5897	62.1139	0	0.42134	0.314507	0.300771	0.322769	0.454355	203.627	210.546	-16.2983	0.555648	1.06647e-21	3.24162e-15
1	4304490	bio10	-85.906	81.0035	62.109	0	0.385902	0.320405	0.304584	0.292607	0.442979	175.812	182.723	-11.4672	0.508059	2.25324e-19	3.24959e-15
14	23506296	bio5	-98.2543	88.7033	62.1031	0	0.404942	0.311008	0.296984	0.313303	0.446706	200.509	207.436	-15.7167	0.541254	4.58697e-21	3.25946e-15
4	37659045	bio10	-104.024	79.6129	62.102	0	0.366874	0.276759	0.262854	0.285319	0.405905	212.048	218.984	-11.1588	0.474228	4.55436e-19	3.26124e-15
1	50064578	bio12	-116.138	80.6418	53.1582	0	0.355667	0.257709	0.244926	0.294676	0.397162	236.276	243.161	4.45479	-0.00401666	2.70579e-19	3.07733e-13
1	60587121	bio14	-127.517	68.2642	53.1572	0	0.273716	0.211149	0.198777	0.253028	0.337899	259.034	265.944	-2.1727	0.0841325	1.42996e-16	3.07892e-13
5	44048986	bio10	-79.7822	84.6591	62.0762	0	0.393109	0.346646	0.330267	0.300375	0.467028	163.564	170.501	11.9753	-0.537064	3.54508e-20	3.30413e-15
8	4393919	bio10	-108.193	86.7435	62.0755	0	0.376269	0.286161	0.272965	0.309748	0.426523	220.385	227.296	-12.1038	0.496741	1.23547e-20	3.30532e-15
2	60715850	bio10	-105.38	84.1178	62.0699	0	0.376287	0.285263	0.271698	0.304119	0.422707	214.761	221.654	-11.8366	0.491038	4.66157e-20	3.31481e-15
11	4285376	bio10	-82.0592	82.7181	62.0689	0	0.405071	0.335113	0.318908	0.294622	0.455312	168.118	175.055	-11.7451	0.524929	9.46331e-20	3.31645e-15
1	397316	bio19	-125.716	69.679	53.1375	0	0.277604	0.216993	0.204537	0.258479	0.345579	255.432	262.334	1.95703	-0.0183513	6.97845e-17	3.10994e-13
1	55828754	bio15	-63.7493	82.9986	53.1276	0	0.468507	0.394298	0.375295	0.29968	0.503816	131.499	138.401	8.7313	-0.0948052	8.2111e-20	3.12562e-13
16	10951587	bio10	-99.124	80.1559	62.0432	0	0.371853	0.287912	0.273545	0.29004	0.4169	202.248	209.159	-11.4216	0.48709	3.46007e-19	3.36005e-15
11	2022739	bio10	-74.1603	88.6964	62.0337	0	0.439463	0.37422	0.357343	0.316598	0.495917	152.321	159.223	-12.6583	0.567791	4.603e-21	3.37638e-15
24	14522895	bio5	-69.5746	99.242	62.0216	0	0.460554	0.416299	0.39952	0.343293	0.539913	143.149	150.077	-17.9386	0.644056	2.23463e-23	3.39715e-15
1	1214440	bio5	-92.6394	98.1166	62.0161	0	0.430579	0.346218	0.332104	0.346065	0.489638	189.279	196.164	18.0924	-0.613059	3.94454e-23	3.40666e-15
24	14590888	bio10	-72.9856	88.321	62.011	0	0.441516	0.376969	0.359897	0.315495	0.497505	149.971	156.873	-12.6796	0.569247	5.56498e-21	3.41549e-15
2	63285297	bio8	-87.1037	91.6163	62.005	0	0.383078	0.344651	0.329603	0.325108	0.477777	178.207	185.109	15.1698	-0.572469	1.05222e-21	3.42591e-15
1	55243253	bio15	-69.6291	79.0685	53.0766	0	0.444091	0.362157	0.343836	0.283676	0.471251	143.258	150.194	8.25869	-0.0895667	5.99941e-19	3.20792e-13
1	4342968	bio17	-110.944	73.9676	53.0709	0	0.268539	0.250012	0.236492	0.268091	0.375995	225.888	232.825	-1.61301	0.0253083	7.94094e-18	3.21726e-13
1	21677665	bio10	-108.653	88.781	61.9911	0	0.377062	0.290051	0.276983	0.313529	0.431475	221.306	228.234	12.4388	-0.508578	4.41032e-21	3.45007e-15
32	4297142	bio10	-109.008	85.0597	61.9878	0	0.36799	0.280655	0.267457	0.301557	0.417884	222.015	228.952	-11.9386	0.492569	2.89496e-20	3.45594e-15
1	48372106	bio12	-99.7987	75.8456	52.9407	0	0.30753	0.275359	0.260837	0.284033	0.404136	203.597	210.447	-3.73549	0.00404401	3.0674e-18	3.43769e-13
21	12051029	bio10	-75.5107	88.2749	61.9758	0	0.447354	0.368894	0.352178	0.309889	0.488692	155.021	161.966	-12.4498	0.561204	5.69614e-21	3.4771e-15
22	8132652	bio5	-96.1498	86.792	61.9718	0	0.391423	0.31098	0.296648	0.305576	0.442571	196.3	203.244	15.4269	-0.536573	1.20555e-20	3.48416e-15
2	2716066	bio10	-93.9412	78.5352	61.967	0	0.36026	0.294782	0.279768	0.285106	0.41945	191.882	198.793	-11.1046	0.483955	7.85843e-19	3.49266e-15
5	29353831	bio5	-81.8071	90.5083	61.9537	0	0.432043	0.35616	0.34042	0.323026	0.48533	167.614	174.508	-16.6575	0.586616	1.84205e-21	3.5162e-15
4	6616937	bio5	-92.5108	100.122	61.949	0	0.448594	0.351128	0.3371	0.354167	0.49735	189.022	195.889	-18.2349	0.616307	1.43298e-23	3.52472e-15
21	17379882	bio5	-101.543	95.6106	61.9449	0	0.416082	0.320092	0.3067	0.334258	0.464593	207.087	214.006	17.0272	-0.574471	1.39859e-22	3.53204e-15
24	18105297	bio2	-81.4061	85.0902	61.9423	0	0.433536	0.343241	0.327105	0.304854	0.466608	166.812	173.723	-11.6139	1.09601	2.85059e-20	3.5367e-15
7	32864350	bio10	-99.0208	78.4429	61.9334	0	0.351456	0.283715	0.269248	0.281782	0.409225	202.042	208.978	-11.0247	0.475902	8.23437e-19	3.55281e-15
1	28188485	bio15	-74.3247	76.2185	52.9198	0	0.370974	0.338948	0.32116	0.274029	0.448309	152.649	159.594	7.85798	-0.085637	2.53955e-18	3.47449e-13
4	13263780	bio5	-92.9327	86.5553	61.9293	0	0.405062	0.317726	0.303043	0.305951	0.447826	189.865	196.802	-15.4407	0.539879	1.35886e-20	3.56007e-15
18	19712571	bio10	-97.7418	78.3711	61.9258	0	0.362289	0.286178	0.271571	0.282571	0.411527	199.484	206.411	-11.0156	0.477195	8.53918e-19	3.5665e-15
3	54807748	bio10	-102.928	84.5748	61.9209	0	0.375565	0.291204	0.277431	0.307686	0.429056	209.857	216.733	12.0253	-0.499861	3.69959e-20	3.57526e-15
30	3232861	bio10	-100.833	78.7115	61.9156	0	0.352323	0.280734	0.266468	0.282596	0.407405	205.666	212.602	-11.1032	0.476266	7.18749e-19	3.58496e-15
25	5947899	bio10	-104.654	87.7672	61.9147	0	0.381617	0.295437	0.281973	0.313867	0.435581	213.308	220.21	-12.4703	0.51324	7.36311e-21	3.58653e-15
7	803336	bio5	-101.972	93.9448	61.9144	0	0.401582	0.315369	0.301941	0.330667	0.459248	207.944	214.854	-16.7218	0.56499	3.24451e-22	3.58714e-15
27	8075194	bio5	-101.299	93.2235	61.8959	0	0.411299	0.315133	0.301612	0.327461	0.457341	206.599	213.518	16.7634	-0.567962	4.67113e-22	3.62104e-15
11	11546659	bio10	-97.366	78.5002	61.8947	0	0.367876	0.287302	0.272663	0.283977	0.413144	198.732	205.651	-11.0617	0.478012	7.99919e-19	3.62332e-15
15	30919624	bio10	-110.524	84.1903	61.8927	0	0.367108	0.275818	0.262713	0.297943	0.412286	225.049	231.993	-11.7366	0.484543	4.49366e-20	3.62684e-15
18	631099	bio5	-90.4018	87.7211	61.891	0	0.388422	0.326678	0.311782	0.312626	0.458004	184.804	191.714	-15.7682	0.551252	7.53645e-21	3.62999e-15
3	54816724	bio10	-82.1494	81.5637	61.8895	0	0.403738	0.331745	0.315476	0.293251	0.452033	168.299	175.218	11.7441	-0.522707	1.69701e-19	3.63288e-15
11	2149659	bio10	-99.5871	77.9383	61.8851	0	0.356678	0.281252	0.266817	0.279256	0.405972	203.174	210.119	-10.8667	0.47112	1.06309e-18	3.64102e-15
9	37763662	bio10	-88.8735	79.2405	61.885	0	0.386348	0.308344	0.292779	0.288292	0.431504	181.747	188.649	11.1592	-0.492392	5.49916e-19	3.64113e-15
21	18403465	bio10	-103.009	79.1942	61.8825	0	0.357551	0.277668	0.263643	0.285069	0.40645	210.018	216.945	11.093	-0.471889	5.62938e-19	3.64577e-15
27	8078240	bio10	-79.3999	83.0255	61.8761	0	0.411647	0.343328	0.326788	0.300835	0.4647	162.8	169.693	11.9348	-0.532535	8.1e-20	3.65756e-15
4	6591619	bio10	-107.13	91.8267	61.8721	0	0.384417	0.300002	0.286934	0.322331	0.443589	218.26	225.188	-12.9779	0.528286	9.46091e-22	3.66502e-15
15	19995903	bio10	-104.398	87.9681	61.8671	0	0.387674	0.296424	0.282945	0.316695	0.437869	212.796	219.681	12.396	-0.509225	6.6519e-21	3.67446e-15
22	17547452	bio5	-101.933	94.8316	61.8668	0	0.411543	0.317484	0.304092	0.332048	0.461521	207.866	214.785	-16.83	0.567901	2.07291e-22	3.67491e-15
18	21429424	bio5	-100.897	89.2651	61.8643	0	0.390332	0.306691	0.292948	0.313841	0.443811	205.793	212.73	-15.8544	0.543004	3.45301e-21	3.67964e-15
5	29378195	bio5	-79.4125	90.078	61.8601	0	0.429243	0.3619	0.34583	0.317291	0.486871	162.825	169.753	-16.4101	0.5846	2.28953e-21	3.68737e-15
4	6702129	bio10	-72.7626	89.2166	61.8579	0	0.429207	0.380063	0.363023	0.317005	0.500572	149.525	156.436	-12.8193	0.575806	3.5387e-21	3.6915e-15
9	37760510	bio5	-75.7991	92.2031	61.8567	0	0.464139	0.37819	0.361783	0.335007	0.507597	155.598	162.439	16.9622	-0.599126	7.8222e-22	3.69378e-15
11	5522898	bio10	-93.9976	78.7037	61.8559	0	0.361222	0.295103	0.280105	0.288734	0.421634	191.995	198.88	-11.1266	0.482825	7.21606e-19	3.69525e-15
1	29990333	bio10	-93.2196	78.7875	61.8549	0	0.36895	0.297057	0.281976	0.287946	0.422698	190.439	197.333	11.1161	-0.484795	6.91644e-19	3.6973e-15
22	8061485	bio5	-69.4542	97.1814	61.8505	0	0.481391	0.411629	0.394686	0.343412	0.536466	142.908	149.793	-18.0001	0.641708	6.32596e-23	3.70542e-15
16	12660121	bio5	-97.3693	94.2289	61.8403	0	0.425457	0.326088	0.312246	0.333796	0.468671	198.739	205.632	16.8693	-0.572644	2.8106e-22	3.7247e-15
1	55686209	bio15	-79.2735	74.8398	52.88	0	0.405241	0.320669	0.30353	0.276737	0.435188	162.547	169.432	7.35922	-0.0821479	5.10497e-18	3.54553e-13
9	20377261	bio10	-110.882	83.4745	61.8173	0	0.360463	0.273473	0.260368	0.295828	0.409359	225.764	232.709	-11.6384	0.481092	6.45444e-20	3.7684e-15
22	17511173	bio5	-96.6064	112.874	61.8172	0	0.436678	0.368765	0.355697	0.380152	0.523161	197.213	204.14	20.1549	-0.668899	2.29903e-26	3.76877e-15
7	30014413	bio5	-74.2534	93.8029	61.7905	0	0.432361	0.38712	0.370612	0.331412	0.512602	152.507	159.409	-17.0232	0.609297	3.48565e-22	3.82019e-15
35	3827787	bio5	-92.7397	113.776	61.7868	0	0.467906	0.380197	0.366831	0.385056	0.533578	189.479	196.39	20.32	-0.677108	1.45874e-26	3.82728e-15
1	5300972	bio10	-105.828	80.3038	61.7859	0	0.356199	0.275052	0.261351	0.288422	0.406354	215.655	222.583	11.2509	-0.473811	3.2105e-19	3.82914e-15
7	30014413	bio10	-78.5522	85.2053	61.7827	0	0.393112	0.351638	0.33513	0.306281	0.473731	161.104	168.006	-12.0708	0.541107	2.68935e-20	3.83538e-15
11	4752089	bio10	-103.793	82.1348	61.7783	0	0.384178	0.283496	0.26969	0.297078	0.417474	211.586	218.488	11.6357	-0.487411	1.27114e-19	3.84392e-15
22	50740	bio10	-84.8453	80.1779	61.7733	0	0.386304	0.32088	0.304872	0.29115	0.442603	173.691	180.593	-11.4119	0.506224	3.42175e-19	3.85358e-15
22	130201	bio10	-109.862	86.3634	61.773	0	0.373664	0.282153	0.269085	0.30646	0.421747	223.724	230.651	-12.0802	0.495247	1.49732e-20	3.85418e-15
1	48189483	bio19	-121.395	71.832	52.8627	0	0.272084	0.228312	0.215598	0.263369	0.356943	246.791	253.71	-1.68805	0.0191858	2.34323e-17	3.57705e-13
24	14539472	bio10	-85.7103	79.9852	61.7715	0	0.391703	0.318152	0.302241	0.287461	0.438625	175.421	182.348	-11.3179	0.503605	3.77221e-19	3.85721e-15
5	29324433	bio10	-79.8145	82.6807	61.768	0	0.406732	0.341219	0.324711	0.298723	0.462041	163.629	170.531	-11.8536	0.529289	9.64367e-20	3.86394e-15
27	8812073	bio10	-94.0662	79.1782	61.7589	0	0.376229	0.296203	0.281239	0.289144	0.422688	192.132	199.026	11.3659	-0.490624	5.67542e-19	3.8819e-15
8	11629143	bio10	-84.3694	80.0924	61.7516	0	0.38239	0.321874	0.305799	0.292997	0.444305	172.739	179.624	11.4509	-0.506947	3.57312e-19	3.89628e-15
1	5314913	bio10	-96.5485	106.807	61.7486	0	0.442005	0.356137	0.3428	0.372747	0.510558	197.097	203.964	15.3234	-0.615619	4.90711e-25	3.90225e-15
3	28678271	bio5	-87.9055	86.8259	61.7464	0	0.411212	0.330593	0.315363	0.308901	0.459034	179.811	186.73	-15.5943	0.550217	1.18508e-20	3.90674e-15
11	2150401	bio5	-93.6819	86.491	61.7383	0	0.402918	0.315828	0.301222	0.306835	0.446865	191.364	198.291	-15.4639	0.539515	1.40376e-20	3.92284e-15
30	3268927	bio5	-61.9684	108.016	61.7317	0	0.49325	0.465681	0.448436	0.369731	0.587911	127.937	134.848	19.8625	-0.710332	2.66587e-25	3.93585e-15
1	4344011	bio5	-75.7597	91.7518	61.7297	0	0.418751	0.377158	0.360716	0.323236	0.501263	155.519	162.439	-16.6892	0.597586	9.82592e-22	3.93989e-15
5	43370726	bio5	-82.8863	88.0874	61.7277	0	0.408041	0.346992	0.331235	0.311508	0.472746	169.773	176.7	15.8948	-0.565451	6.26264e-21	3.9439e-15
22	17511173	bio10	-109.088	87.9104	61.7264	0	0.362622	0.287207	0.274139	0.310992	0.427984	222.177	229.104	12.3247	-0.504007	6.84863e-21	3.94647e-15
29	6545917	bio10	-82.4059	82.0387	61.7235	0	0.412075	0.332342	0.316137	0.31244	0.462154	168.812	175.59	12.2359	-0.529664	1.33449e-19	3.95238e-15
9	37749111	bio10	-78.3983	83.3637	61.7196	0	0.407275	0.347117	0.330461	0.299706	0.467065	160.797	167.707	11.9812	-0.536384	6.82653e-20	3.96026e-15
11	24270702	bio10	-83.8165	80.771	61.7177	0	0.392115	0.32516	0.309057	0.290863	0.445756	171.633	178.552	11.4935	-0.512084	2.5345e-19	3.96406e-15
1	55775516	bio15	-77.5845	74.3674	52.8512	0	0.416772	0.323989	0.306563	0.271274	0.435105	159.169	166.088	7.48113	-0.0826136	6.48523e-18	3.59799e-13
24	7391428	bio10	-104.226	82.0199	61.7133	0	0.377735	0.282369	0.268598	0.295673	0.415855	212.451	219.362	11.6908	-0.489132	1.34724e-19	3.97297e-15
21	8831209	bio5	-100.118	109.113	61.6877	0	0.443755	0.352718	0.339787	0.368965	0.506192	204.237	211.173	19.6299	-0.651037	1.53276e-25	4.02488e-15
1	5313012	bio14	-123.051	68.375	52.8052	0	0.282839	0.217425	0.204705	0.253381	0.342788	250.101	257.012	1.82097	-0.0849764	1.35181e-16	3.68328e-13
35	3805013	bio5	-86.1966	87.4322	61.6689	0	0.410243	0.336504	0.321109	0.311777	0.464949	176.393	183.304	15.8168	-0.557265	8.72181e-21	4.06343e-15
1	5313012	bio17	-123.049	68.3788	52.7537	0	0.279206	0.217437	0.204717	0.253394	0.342805	250.098	257.008	1.88976	-0.0227166	1.34922e-16	3.78109e-13
1	49970172	bio12	-107.865	73.1392	52.6216	0	0.322623	0.253191	0.239344	0.268429	0.378594	219.73	226.641	3.55408	-0.00381336	1.20821e-17	4.04413e-13
14	23512136	bio5	-92.8417	86.9231	61.6496	0	0.394702	0.318859	0.304186	0.310278	0.450937	189.683	196.594	-15.6645	0.546279	1.12826e-20	4.10349e-15
3	47075159	bio10	-106.748	86.2487	61.6417	0	0.373968	0.28774	0.274395	0.30938	0.427466	217.497	224.399	12.2446	-0.503802	1.58671e-20	4.1199e-15
4	39694668	bio10	-101.993	79.1348	61.6416	0	0.362477	0.279509	0.26538	0.287969	0.409441	207.986	214.888	-11.1762	0.4751	5.80147e-19	4.12027e-15
35	3817410	bio5	-95.8424	91.8792	61.6415	0	0.397777	0.324016	0.30991	0.330497	0.465413	195.685	202.552	16.5877	-0.56618	9.21312e-22	4.12033e-15
5	29375828	bio5	-84.9236	86.9482	61.6399	0	0.408377	0.33859	0.323013	0.3071	0.464179	173.847	180.783	-15.6753	0.556981	1.11399e-20	4.12375e-15
13	11953389	bio10	-96.4161	81.5894	61.6274	0	0.388779	0.297314	0.282738	0.308701	0.434108	196.832	203.628	11.6811	-0.492757	1.67511e-19	4.15006e-15
3	55621962	bio10	-104.251	78.4581	61.625	0	0.353942	0.273412	0.259473	0.282835	0.402003	212.501	219.429	-10.9817	0.467931	8.17129e-19	4.15504e-15
1	47474629	bio19	-126.366	68.2669	52.6116	0	0.269694	0.21267	0.200209	0.254913	0.340188	256.732	263.626	-2.35905	0.0182154	1.42798e-16	4.06479e-13
28	10776309	bio10	-102.265	77.7302	61.6196	0	0.354782	0.275385	0.261213	0.279619	0.401709	208.53	215.466	-10.8634	0.466592	1.18124e-18	4.16644e-15
35	4011653	bio10	-87.2629	79.5966	61.6191	0	0.38077	0.313221	0.297481	0.290425	0.436349	178.526	185.419	11.454	-0.504737	4.59216e-19	4.16751e-15
1	55807995	bio15	-66.8924	79.5127	52.5261	0	0.450718	0.372778	0.354025	0.290168	0.482619	137.785	144.678	8.3833	-0.0920904	4.79128e-19	4.24574e-13
18	17774403	bio5	-70.9078	97.0293	61.6156	0	0.425302	0.406244	0.389497	0.335956	0.529086	145.816	152.752	-17.6461	0.633671	6.83104e-23	4.17499e-15
18	623065	bio5	-92.8912	88.7994	61.6113	0	0.403516	0.323399	0.308831	0.315786	0.457201	189.782	196.693	-16.0383	0.555238	4.36938e-21	4.18412e-15
4	6604564	bio5	-98.1075	93.3876	61.5966	0	0.411663	0.322468	0.308656	0.327931	0.462922	200.215	207.134	-16.9102	0.574842	4.29928e-22	4.21542e-15
1	56006623	bio12	-108.015	73.573	52.5046	0	0.279973	0.254048	0.240236	0.268806	0.379458	220.03	226.949	-3.62715	0.003858	9.69827e-18	4.29238e-13
4	6370482	bio10	-102.292	81.1888	61.5902	0	0.366073	0.284102	0.270105	0.295278	0.416925	208.585	215.478	-11.5483	0.485787	2.0515e-19	4.22917e-15
7	33919256	bio5	-87.9297	86.2091	61.584	0	0.393781	0.328956	0.313693	0.30817	0.457426	179.859	186.77	-15.4724	0.545183	1.61883e-20	4.24254e-15
11	1905855	bio5	-103.141	92.4149	61.5809	0	0.400448	0.309393	0.296002	0.325143	0.451924	210.283	217.202	-16.4383	0.555906	7.02833e-22	4.24918e-15
19	14750393	bio10	-73.3791	88.8761	61.5791	0	0.405018	0.377178	0.360202	0.313805	0.496881	150.758	157.686	-12.6382	0.570031	4.20336e-21	4.2532e-15
11	2089621	bio5	-95.3139	85.8568	61.5739	0	0.392118	0.31053	0.296063	0.303902	0.441348	194.628	201.564	15.333	-0.5345	1.93451e-20	4.26434e-15
1	50074972	bio17	-105.987	74.528	52.5034	0	0.34398	0.260131	0.246169	0.273751	0.386874	215.974	222.876	1.60677	-0.0260176	5.9784e-18	4.29497e-13
4	398881	bio10	-106.902	79.7427	61.5696	0	0.348389	0.271653	0.258027	0.286728	0.402864	217.803	224.731	11.1553	-0.469504	4.26479e-19	4.27364e-15
2	60682744	bio5	-96.2131	95.755	61.5691	0	0.44072	0.332273	0.318393	0.341733	0.477346	196.426	203.294	-17.2088	0.582212	1.3002e-22	4.27474e-15
11	2110585	bio5	-104.389	91.5252	61.5432	0	0.377858	0.304777	0.291457	0.320353	0.445956	212.777	219.713	-16.2499	0.550089	1.10179e-21	4.33132e-15
1	55656703	bio15	-80.3874	72.9129	52.4843	0	0.397736	0.31201	0.294893	0.263876	0.421936	164.775	171.719	7.35279	-0.0808822	1.35499e-17	4.33707e-13
1	48385266	bio19	-106.744	80.8388	52.4534	0	0.287477	0.274657	0.261067	0.291067	0.407545	217.488	224.407	-1.55422	0.0225008	2.44902e-19	4.4057e-13
1	1692358	bio19	-124.45	69.6535	52.4298	0	0.270716	0.218656	0.206099	0.252811	0.343364	252.9	259.853	2.89206	-0.0186966	7.06934e-17	4.4591e-13
5	29324433	bio5	-75.7349	90.8399	61.5104	0	0.440255	0.374892	0.358384	0.322856	0.499367	155.47	162.372	-16.6971	0.595562	1.55781e-21	4.40407e-15
5	43383769	bio5	-78.6419	89.5527	61.4914	0	0.423748	0.362802	0.346597	0.314673	0.4863	161.284	168.22	-16.3055	0.582854	2.98577e-21	4.44671e-15
7	33816030	bio10	-103.401	86.5768	61.4811	0	0.389251	0.295101	0.281467	0.317092	0.43713	210.803	217.653	12.3758	-0.508668	1.34417e-20	4.47018e-15
34	2162936	bio2	-87.9371	84.8522	61.4673	0	0.455266	0.325445	0.310104	0.310755	0.456114	179.874	186.733	-11.0727	1.07297	3.21521e-20	4.50161e-15
7	25179168	bio10	-102.855	101.14	61.4619	0	0.423228	0.329608	0.316572	0.352138	0.481031	209.709	216.611	14.2559	-0.573593	8.57097e-24	4.51383e-15
3	54808020	bio2	-79.7298	84.7639	61.4606	0	0.470668	0.347075	0.330697	0.300685	0.467509	163.46	170.396	-11.7785	1.10086	3.36199e-20	4.51684e-15
21	18493662	bio10	-94.5097	103.925	61.4541	0	0.460251	0.35476	0.341106	0.366067	0.506102	193.019	199.878	15.0599	-0.609374	2.10119e-24	4.53178e-15
29	8007045	bio10	-99.0707	78.3728	61.4536	0	0.351226	0.283431	0.268965	0.284609	0.41055	202.141	209.052	-11.2256	0.480736	8.53207e-19	4.53304e-15
1	48372106	bio14	-96.284	82.875	52.4194	0	0.305389	0.300879	0.286357	0.305864	0.435198	196.568	203.418	-1.70796	0.109766	8.74114e-20	4.48279e-13
4	6504975	bio5	-93.7391	84.9426	61.4255	0	0.366484	0.311807	0.297123	0.301212	0.44089	191.478	198.414	-15.1869	0.532477	3.07156e-20	4.59812e-15
9	20406321	bio10	-81.7146	81.4501	61.4182	0	0.404953	0.332613	0.316279	0.29501	0.453577	167.429	174.331	-11.6794	0.52108	1.79744e-19	4.61518e-15
6	36826683	bio10	-100.531	78.0026	61.4145	0	0.363118	0.279514	0.265181	0.28246	0.406405	205.062	211.982	-11.0935	0.474963	1.02902e-18	4.62401e-15
8	9669092	bio10	-105.286	79.8993	61.4067	0	0.361674	0.275068	0.261297	0.289261	0.406837	214.572	221.482	11.2937	-0.474978	3.93988e-19	4.64217e-15
1	47896990	bio19	-122.081	69.8135	52.3305	0	0.273853	0.222354	0.209614	0.259863	0.350397	248.161	255.055	-1.74196	0.0186619	6.51855e-17	4.69029e-13
1	48189483	bio17	-123.308	68.0064	52.302	0	0.256332	0.216152	0.203439	0.251279	0.340558	250.616	257.535	-1.86317	0.0228075	1.62969e-16	4.75887e-13
9	20399060	bio5	-104.304	99.2025	61.4016	0	0.405564	0.322283	0.309288	0.340859	0.469733	212.609	219.554	-17.8357	0.595728	2.27957e-23	4.65436e-15
1	47474629	bio14	-126.485	68.0301	52.2794	0	0.269456	0.211932	0.199471	0.254152	0.339172	256.969	263.863	-2.60134	0.0863874	1.61017e-16	4.81401e-13
16	17769388	bio5	-85.4008	86.7343	61.3942	0	0.386676	0.336785	0.321253	0.309721	0.464125	174.802	181.712	-15.6855	0.55465	1.24128e-20	4.67187e-15
7	30866554	bio10	-106.074	77.9426	61.3934	0	0.336782	0.268684	0.254895	0.279269	0.396444	216.148	223.092	-10.8831	0.462936	1.06081e-18	4.67374e-15
7	23068585	bio10	-84.3239	79.756	61.3905	0	0.404154	0.321074	0.304971	0.287793	0.441052	172.648	179.567	11.4943	-0.510801	4.23617e-19	4.68072e-15
5	29327132	bio10	-81.0478	81.653	61.3842	0	0.388721	0.334989	0.318578	0.292478	0.454157	166.096	173.023	-11.7714	0.526302	1.62207e-19	4.69555e-15
13	28699014	bio10	-93.5419	77.7616	61.3692	0	0.381504	0.293611	0.278508	0.281723	0.416752	191.084	198.003	10.989	-0.481837	1.1626e-18	4.73161e-15
18	21468363	bio10	-97.2355	77.3416	61.3667	0	0.356675	0.28454	0.269824	0.279434	0.40858	198.471	205.399	-10.9565	0.476351	1.43803e-18	4.73766e-15
11	24270702	bio5	-80.0901	88.2237	61.3642	0	0.413828	0.355162	0.33906	0.312999	0.479681	164.18	171.099	16.0955	-0.573642	5.8454e-21	4.74352e-15
22	17538658	bio5	-85.6287	90.0664	61.3565	0	0.437802	0.344654	0.329348	0.325176	0.477814	175.257	182.125	-16.4723	0.573139	2.30305e-21	4.76227e-15
6	17600721	bio5	-96.4857	86.7514	61.3496	0	0.38194	0.310134	0.295834	0.307599	0.443013	196.971	203.899	-15.6966	0.543011	1.23057e-20	4.77884e-15
9	30534730	bio5	-95.4037	86.9321	61.3465	0	0.393626	0.312999	0.298597	0.311403	0.447167	194.807	201.71	15.5903	-0.539397	1.12313e-20	4.7865e-15
2	60704457	bio5	-100.715	92.126	61.3436	0	0.420154	0.313828	0.300202	0.325444	0.455304	205.43	212.34	-16.6104	0.563159	8.13291e-22	4.79346e-15
15	24606864	bio5	-100.466	88.4482	61.3305	0	0.371345	0.305647	0.291825	0.311472	0.441761	204.932	211.868	15.8327	-0.542583	5.21838e-21	4.82551e-15
14	20812022	bio10	-107.651	83.953	61.3268	0	0.372589	0.280539	0.267173	0.301467	0.417748	219.303	226.213	11.9017	-0.491387	5.0669e-20	4.83463e-15
1	397316	bio17	-126.837	67.4365	52.2691	0	0.268123	0.21001	0.197553	0.251308	0.335992	257.675	264.577	2.18736	-0.0225071	2.17581e-16	4.83936e-13
2	3992755	bio5	-102.28	99.4289	61.3188	0	0.43716	0.32708	0.313922	0.344988	0.475379	208.56	215.48	17.8089	-0.595549	2.03338e-23	4.85431e-15
8	9512756	bio10	-91.7319	78.4543	61.3134	0	0.38637	0.299538	0.284266	0.289016	0.425156	187.464	194.34	11.301	-0.491128	8.18686e-19	4.86755e-15
22	7614534	bio10	-93.0204	77.6424	61.3066	0	0.362983	0.294453	0.279283	0.283394	0.418287	190.041	196.943	11.0001	-0.480692	1.23492e-18	4.88434e-15
15	3328539	bio10	-98.6452	95.1486	61.3028	0	0.40895	0.325362	0.311684	0.339987	0.471461	201.29	208.158	13.7888	-0.561954	1.76619e-22	4.89386e-15
2	60662391	bio10	-102.054	82.3226	61.3	0	0.377038	0.287408	0.273443	0.306413	0.425563	208.109	214.941	-11.7555	0.489572	1.15592e-19	4.90073e-15
3	32434202	bio5	-98.2415	86.2593	61.2672	0	0.394797	0.305081	0.290934	0.307232	0.439057	200.483	207.402	15.417	-0.532572	1.57824e-20	4.98314e-15
22	8057971	bio10	-105.086	80.298	61.2553	0	0.350668	0.276441	0.26267	0.290471	0.408539	214.173	221.084	-11.3744	0.477498	3.2199e-19	5.01339e-15
34	2157578	bio5	-93.1399	85.5329	61.2516	0	0.384215	0.314676	0.29996	0.304015	0.444521	190.28	197.207	15.4132	-0.538672	2.27875e-20	5.02278e-15
18	21407394	bio10	-81.2412	81.7412	61.2416	0	0.375853	0.334698	0.31832	0.291708	0.453552	166.482	173.419	11.6453	-0.522746	1.55129e-19	5.04825e-15
1	4348288	bio10	-64.5564	96.682	61.2358	0	0.48669	0.428185	0.41047	0.339623	0.547279	133.113	140.015	-13.9705	0.62933	8.14052e-23	5.06318e-15
1	55290686	bio15	-68.2888	77.8474	52.203	0	0.429348	0.363052	0.344397	0.281985	0.471185	140.578	147.497	8.29337	-0.0897498	1.11319e-18	5.00489e-13
11	4205745	bio10	-66.6694	97.044	61.234	0	0.468656	0.421229	0.403867	0.335997	0.540445	137.339	144.275	-13.793	0.623144	6.78052e-23	5.06793e-15
1	55844726	bio15	-74.9072	74.2526	52.2011	0	0.414102	0.331386	0.313534	0.269941	0.440331	153.814	160.742	7.7168	-0.0840001	6.87343e-18	5.00978e-13
32	1178549	bio5	-95.2043	110.615	61.2228	0	0.44973	0.367463	0.354175	0.377954	0.521126	194.409	201.311	19.9478	-0.663403	7.18588e-26	5.09673e-15
1	60766029	bio14	-121.458	67.9448	52.1984	0	0.268076	0.21857	0.205703	0.252008	0.342813	246.915	253.826	1.75567	-0.085864	1.68138e-16	5.01683e-13
35	3802320	bio10	-84.1235	80.157	61.2166	0	0.394679	0.322688	0.306585	0.289008	0.442912	172.247	179.166	-11.3948	0.508644	3.45818e-19	5.11287e-15
13	23585426	bio10	-94.1801	77.4635	61.2118	0	0.365124	0.291409	0.276362	0.282844	0.415665	192.36	199.262	10.914	-0.477267	1.35195e-18	5.12537e-15
18	21403221	bio5	-80.3146	87.7747	61.1992	0	0.409431	0.353355	0.337252	0.311685	0.477667	164.629	171.548	15.9763	-0.570298	7.33516e-21	5.15826e-15
27	5457135	bio10	-103.719	77.7747	61.1952	0	0.34531	0.272691	0.258666	0.280755	0.4003	211.437	218.365	-10.98	0.467678	1.15493e-18	5.16883e-15
10	5727891	bio10	-96.713	76.8975	61.1853	0	0.364645	0.284465	0.269668	0.277084	0.407252	197.426	204.362	-10.8772	0.474045	1.80066e-18	5.19473e-15
4	6612029	bio5	-93.7547	94.1996	61.1811	0	0.430354	0.334386	0.320187	0.334882	0.47526	191.509	198.394	-17.4173	0.592579	2.85255e-22	5.20576e-15
10	35937883	bio5	-73.7155	91.3091	61.1804	0	0.423239	0.382462	0.365708	0.326507	0.506807	151.431	158.316	-16.8744	0.602678	1.22895e-21	5.20769e-15
1	61189053	bio14	-130.682	66.2386	52.1856	0	0.265861	0.202192	0.189982	0.243829	0.325541	265.363	272.299	-2.12508	0.0819944	3.99515e-16	5.04956e-13
9	37551618	bio5	-93.4462	84.9204	61.1735	0	0.381035	0.312422	0.297706	0.302206	0.441876	190.892	197.82	-15.3767	0.53779	3.1063e-20	5.22591e-15
11	2022739	bio5	-70.1843	96.6484	61.1627	0	0.472236	0.40777	0.390893	0.339528	0.531834	144.369	151.271	-17.8454	0.638851	8.28004e-23	5.2547e-15
3	28730690	bio10	-109.951	88.7788	61.1568	0	0.374926	0.287607	0.274648	0.31462	0.430319	223.903	230.822	12.5108	-0.508377	4.41514e-21	5.27061e-15
13	23699915	bio10	-106.303	79.4266	61.1559	0	0.357463	0.271978	0.258281	0.287824	0.403724	216.606	223.517	11.1622	-0.468931	5.00476e-19	5.273e-15
7	33858769	bio5	-90.3888	107.842	61.1493	0	0.454665	0.373648	0.359789	0.379468	0.526199	184.778	191.619	20.075	-0.669155	2.91052e-25	5.29059e-15
13	13829774	bio10	-106.766	83.2325	61.1436	0	0.377018	0.280466	0.266988	0.302543	0.418301	217.532	224.417	11.7932	-0.487542	7.29494e-20	5.30606e-15
9	22471961	bio5	-92.5346	88.149	61.1418	0	0.405575	0.322632	0.307992	0.319502	0.458581	189.069	195.937	-16.1165	0.556331	6.07043e-21	5.31079e-15
1	50111337	bio2	-96.8834	82.7178	61.1414	0	0.433282	0.299177	0.284709	0.294621	0.42787	197.767	204.703	-10.5264	1.02901	9.46463e-20	5.312e-15
9	14802978	bio10	-84.6153	80.1689	61.1347	0	0.380043	0.321448	0.305409	0.286994	0.440937	173.231	180.167	11.3746	-0.508932	3.43738e-19	5.33006e-15
7	33862069	bio2	-95.0646	82.2915	61.1338	0	0.422764	0.302075	0.287392	0.293351	0.429384	194.129	201.065	-10.5246	1.01848	1.17424e-19	5.3324e-15
2	3997395	bio10	-102.51	78.101	61.1319	0	0.358415	0.275857	0.261729	0.284803	0.404939	209.02	215.922	11.0428	-0.47005	9.79051e-19	5.33776e-15
2	61380588	bio10	-109.83	82.5886	61.1172	0	0.35958	0.273247	0.260013	0.295278	0.40888	223.661	230.588	11.6292	-0.480817	1.01038e-19	5.37766e-15
7	33593924	bio5	-95.6145	101.715	61.1157	0	0.421323	0.347218	0.333563	0.359893	0.497567	195.229	202.088	18.5681	-0.621062	6.40973e-24	5.38177e-15
9	20359368	bio10	-76.8582	82.8381	61.1143	0	0.404361	0.350186	0.333277	0.30027	0.469706	157.716	164.61	-12.0489	0.539818	8.9056e-20	5.38554e-15
25	5922029	bio5	-90.813	86.2932	61.1029	0	0.410577	0.322087	0.307157	0.309512	0.452953	185.626	192.528	15.8125	-0.551926	1.55142e-20	5.41694e-15
2	1858686	bio10	-79.186	81.7883	61.0806	0	0.408801	0.340557	0.323902	0.294975	0.459693	162.372	169.283	11.8079	-0.52909	1.51475e-19	5.47851e-15
11	2093603	bio10	-108.453	81.7911	61.0774	0	0.351611	0.273826	0.260434	0.293934	0.408547	220.906	227.825	-11.5437	0.479282	1.51258e-19	5.48754e-15
22	1653159	bio10	-92.1888	77.5405	61.0739	0	0.370174	0.296049	0.280777	0.286186	0.420992	188.378	195.254	11.1489	-0.484929	1.3003e-18	5.49713e-15
3	22937525	bio5	-83.3986	86.5418	61.0735	0	0.414541	0.341605	0.325815	0.308065	0.46695	170.797	177.716	-15.8019	0.5616	1.36818e-20	5.49843e-15
1	24143607	bio10	-77.1929	83.0914	61.0719	0	0.409528	0.349892	0.333048	0.298891	0.468814	158.386	165.297	-12.0085	0.539289	7.83474e-20	5.5027e-15
3	22355110	bio10	-77.2487	83.7647	61.067	0	0.425591	0.351565	0.334777	0.305244	0.473172	158.497	165.374	12.0842	-0.541545	5.57305e-20	5.51642e-15
7	32867067	bio5	-95.9264	84.6318	61.0579	0	0.365702	0.306099	0.291632	0.300295	0.436109	195.853	202.789	-15.1768	0.528866	3.59442e-20	5.54209e-15
8	4460820	bio5	-78.5133	88.836	61.0532	0	0.423014	0.361324	0.345054	0.314787	0.485229	161.027	167.946	16.3549	-0.584023	4.28949e-21	5.55536e-15
7	33821921	bio5	-101.193	96.0537	61.0487	0	0.425693	0.321853	0.30845	0.341391	0.469715	206.386	213.262	17.25	-0.57796	1.11809e-22	5.56808e-15
13	23573083	bio10	-105.502	78.7168	61.0468	0	0.343077	0.271699	0.257892	0.286691	0.402877	215.004	221.906	11.0651	-0.466374	7.16816e-19	5.5733e-15
16	10814840	bio10	-88.781	79.2619	61.0466	0	0.399559	0.308624	0.293049	0.296913	0.436226	181.562	188.394	11.8343	-0.509658	5.43974e-19	5.57393e-15
35	3138189	bio10	-97.4442	77.089	61.0387	0	0.355162	0.283439	0.268732	0.28169	0.408964	198.888	205.791	-10.9428	0.472995	1.63427e-18	5.59642e-15
13	23545553	bio10	-83.2499	80.3925	61.0351	0	0.385907	0.325618	0.309416	0.292855	0.447111	170.5	177.393	11.4764	-0.511771	3.06956e-19	5.60674e-15
4	6620111	bio10	-110.069	78.778	61.0349	0	0.339463	0.263546	0.250164	0.280799	0.393445	224.138	231.09	-11.0322	0.463211	6.94967e-19	5.60732e-15
9	33592295	bio10	-90.904	77.3572	61.0325	0	0.345636	0.298486	0.283052	0.278485	0.418795	185.808	192.744	-10.9837	0.485699	1.42672e-18	5.61402e-15
7	33810480	bio5	-95.1627	107.274	61.0314	0	0.473792	0.360464	0.347023	0.370222	0.512256	194.325	201.219	19.3812	-0.646423	3.877e-25	5.61708e-15
14	1053699	bio5	-80.9417	87.9852	61.0278	0	0.41556	0.352126	0.336118	0.314508	0.478112	165.883	172.785	-16.4131	0.58113	6.59462e-21	5.62753e-15
21	7340383	bio5	-95.9844	86.4352	61.0233	0	0.376368	0.310467	0.296099	0.308838	0.44392	195.969	202.879	15.5599	-0.538341	1.44392e-20	5.64043e-15
8	6048822	bio5	-95.8737	84.7371	61.0163	0	0.363757	0.30648	0.292013	0.300606	0.436561	195.747	202.684	-15.2434	0.531395	3.40795e-20	5.66039e-15
1	55667771	bio15	-80.2584	72.3076	52.0786	0	0.396486	0.310567	0.293387	0.263899	0.4208	164.517	171.444	7.32382	-0.0805776	1.84134e-17	5.33221e-13
20	18971441	bio5	-100.17	93.1192	61.0087	0	0.402419	0.317315	0.303685	0.330602	0.460617	204.34	211.234	16.7951	-0.567798	4.9237e-22	5.68226e-15
22	17570252	bio5	-86.3378	130.047	60.9978	0	0.501982	0.429592	0.416379	0.425005	0.586838	176.676	183.595	23.31	-0.77077	4.00107e-30	5.71382e-15
21	12051029	bio5	-73.3831	92.5303	60.9972	0	0.439634	0.386676	0.369961	0.322118	0.507978	150.766	157.711	-16.8955	0.608463	6.63035e-22	5.71563e-15
4	13388098	bio10	-107.497	78.5521	60.9916	0	0.34957	0.267597	0.253971	0.283121	0.397796	218.994	225.921	11.042	-0.465023	7.79157e-19	5.73182e-15
5	43353250	bio5	-84.005	86.1125	60.9915	0	0.408988	0.338862	0.323122	0.310076	0.465875	172.01	178.903	15.7455	-0.556916	1.69986e-20	5.73211e-15
9	20396138	bio2	-90.0659	81.9367	60.9909	0	0.447918	0.312654	0.297391	0.295423	0.438505	184.132	191.042	10.817	-1.035	1.40513e-19	5.7338e-15
3	22057400	bio5	-85.5947	85.606	60.9859	0	0.41174	0.333363	0.317786	0.303165	0.45823	175.189	182.126	15.5699	-0.55318	2.19612e-20	5.74857e-15
1	60656121	bio19	-120.537	69.7707	52.0432	0	0.2821	0.224455	0.211587	0.258771	0.351302	245.074	251.976	-2.92603	0.0189896	6.66156e-17	5.42941e-13
22	8123537	bio5	-83.8907	86.8809	60.9733	0	0.413131	0.341161	0.325454	0.311252	0.468202	171.781	178.683	16.0447	-0.566404	1.15255e-20	5.78534e-15
9	20396138	bio5	-88.1196	85.8294	60.9726	0	0.389389	0.327507	0.312244	0.307046	0.455758	180.239	187.15	-15.6698	0.551055	1.96152e-20	5.78753e-15
1	3411268	bio10	-87.4165	79.0268	60.966	0	0.384706	0.311301	0.295544	0.284561	0.431851	178.833	185.761	11.2036	-0.498928	6.12728e-19	5.80682e-15
1	57528009	bio10	-109.669	92.404	60.964	0	0.38356	0.296411	0.28358	0.323986	0.44193	223.339	230.266	13.0457	-0.526622	7.06724e-22	5.81278e-15
1	55798703	bio15	-75.4013	73.2644	52.0344	0	0.421396	0.326976	0.309124	0.266878	0.435334	154.803	161.73	7.6373	-0.0835112	1.13393e-17	5.45373e-13
5	20605438	bio10	-107.968	93.9305	60.9541	0	0.387658	0.303133	0.290224	0.330626	0.450452	219.935	226.846	13.2817	-0.535249	3.26804e-22	5.84202e-15
5	20403465	bio10	-104.733	81.8055	60.9527	0	0.37933	0.280857	0.267124	0.296084	0.414962	213.465	220.367	-11.7916	0.491259	1.50162e-19	5.84623e-15
11	4204543	bio5	-79.3242	88.2439	60.95	0	0.434004	0.357419	0.341217	0.316386	0.483037	162.648	169.542	-16.2946	0.579312	5.78618e-21	5.85429e-15
4	13638562	bio10	-83.2867	79.2988	60.9495	0	0.41583	0.322521	0.306252	0.291622	0.444105	170.573	177.45	11.7018	-0.516453	5.33911e-19	5.85566e-15
19	6624520	bio10	-91.3745	77.0764	60.9472	0	0.368889	0.296647	0.281252	0.280635	0.418508	186.749	193.66	10.9711	-0.482953	1.64468e-18	5.86267e-15
16	7645197	bio10	-109.328	94.0165	60.9448	0	0.390105	0.300686	0.287893	0.32746	0.446937	222.657	229.593	-13.2576	0.534597	3.12897e-22	5.86967e-15
2	60666903	bio5	-103.553	88.717	60.9382	0	0.397145	0.2999	0.286378	0.31444	0.439156	211.105	218.024	-15.854	0.53892	4.55524e-21	5.88956e-15
9	22748542	bio5	-94.9427	89.3969	60.9365	0	0.359401	0.320095	0.305773	0.32205	0.458061	193.885	200.761	16.3771	-0.561252	3.23042e-21	5.89463e-15
1	55262632	bio15	-71.7226	76.0075	51.9907	0	0.43424	0.34635	0.328123	0.279362	0.456716	147.445	154.339	7.93924	-0.0881117	2.82583e-18	5.57653e-13
21	17401019	bio5	-74.2938	92.2621	60.9331	0	0.47269	0.383069	0.366461	0.330443	0.509102	152.588	159.464	16.9694	-0.606883	7.59244e-22	5.90468e-15
2	3995899	bio10	-89.4713	77.8529	60.9312	0	0.346643	0.303171	0.287594	0.279992	0.423205	182.943	189.879	11.0657	-0.491108	1.11006e-18	5.91058e-15
2	60668552	bio10	-105.651	84.135	60.9284	0	0.373867	0.284782	0.271243	0.305262	0.422995	215.301	222.186	-12.0432	0.496374	4.62116e-20	5.91902e-15
19	10663307	bio5	-103.403	100.486	60.9232	0	0.433877	0.327006	0.313989	0.346746	0.476276	210.806	217.733	17.9902	-0.599319	1.19232e-23	5.93454e-15
3	22374091	bio10	-80.182	81.4614	60.9213	0	0.415951	0.33686	0.320319	0.296105	0.457394	164.364	171.258	11.8216	-0.528009	1.78721e-19	5.9402e-15
11	4761628	bio10	-97.5733	76.831	60.9169	0	0.369922	0.28249	0.267783	0.280894	0.407808	199.147	206.049	10.8262	-0.469978	1.86234e-18	5.9536e-15
36	3899163	bio10	-100.245	83.1356	60.9082	0	0.396938	0.293117	0.279014	0.306661	0.429895	204.49	211.34	12.0728	-0.502918	7.66145e-20	5.97989e-15
29	8558400	bio5	-86.2204	86.2624	60.8992	0	0.395805	0.333441	0.31798	0.310522	0.462006	176.441	183.334	15.888	-0.559083	1.5758e-20	6.00726e-15
11	4112830	bio10	-83.0084	79.8459	60.8902	0	0.393579	0.324758	0.308489	0.288066	0.44404	170.017	176.936	-11.5961	0.517059	4.04779e-19	6.03474e-15
7	36104724	bio5	-93.9652	84.6761	60.8842	0	0.374549	0.310617	0.295943	0.303623	0.441265	191.93	198.841	15.2694	-0.532813	3.51481e-20	6.05314e-15
30	6692776	bio10	-96.5882	76.7939	60.8703	0	0.365699	0.284453	0.269637	0.28078	0.409242	197.176	204.079	10.9782	-0.475658	1.89766e-18	6.09625e-15
1	3441941	bio10	-87.5609	78.7382	60.8691	0	0.38031	0.310164	0.294407	0.283686	0.430523	179.122	186.049	11.2063	-0.499189	7.09125e-19	6.10002e-15
11	2101194	bio2	-83.331	82.241	60.8669	0	0.448141	0.330414	0.314343	0.294239	0.451499	170.662	177.59	11.3602	-1.06912	1.20466e-19	6.1068e-15
1	55346677	bio15	-73.1781	74.2864	51.9408	0	0.428435	0.336682	0.318553	0.271022	0.44507	150.356	157.275	7.79988	-0.08484	6.75679e-18	5.71987e-13
7	898371	bio5	-96.7337	84.3419	60.8595	0	0.392884	0.303596	0.289198	0.300494	0.434336	197.467	204.395	-15.1513	0.527214	4.16196e-20	6.12979e-15
16	8674476	bio10	-105.626	79.9647	60.858	0	0.372378	0.274588	0.260853	0.288426	0.40601	215.252	222.171	11.4178	-0.478604	3.81162e-19	6.13437e-15
8	4461568	bio5	-87.4268	84.9718	60.8507	0	0.389038	0.327034	0.311639	0.304502	0.454101	178.854	185.764	15.3939	-0.544656	3.02645e-20	6.15703e-15
14	20807936	bio10	-104.564	84.1282	60.8489	0	0.384122	0.286876	0.273236	0.306341	0.425133	213.128	220.004	12.0743	-0.498878	4.63709e-20	6.16273e-15
2	60407808	bio10	-109.475	84.1783	60.8466	0	0.365298	0.277698	0.264503	0.30214	0.416046	222.95	229.861	-11.8744	0.487443	4.521e-20	6.17014e-15
7	33575141	bio5	-96.2513	90.3173	60.8425	0	0.4076	0.319346	0.305202	0.32708	0.460195	196.503	203.361	16.432	-0.559298	2.02868e-21	6.18277e-15
3	22090909	bio5	-75.9181	90.4735	60.84	0	0.440669	0.37338	0.356872	0.32179	0.497719	155.836	162.738	16.8557	-0.601155	1.8747e-21	6.19075e-15
21	18386933	bio5	-99.4399	86.3322	60.8319	0	0.397349	0.302695	0.28867	0.306368	0.436819	202.88	209.807	-15.5554	0.535574	1.52114e-20	6.21609e-15
3	21963329	bio10	-82.5421	81.2665	60.8268	0	0.380922	0.329881	0.313644	0.291319	0.449631	169.084	176.012	11.56	-0.518567	1.97239e-19	6.2324e-15
11	2908849	bio10	-105.887	102.925	60.8268	0	0.407822	0.327059	0.314349	0.353463	0.479962	215.774	222.702	14.4484	-0.577151	3.4801e-24	6.23248e-15
27	8072337	bio10	-80.6368	81.0362	60.8099	0	0.392744	0.334432	0.317924	0.293756	0.454358	165.274	172.176	11.7242	-0.524433	2.21625e-19	6.286e-15
18	18015377	bio10	-100.376	82.8112	60.8087	0	0.38165	0.292037	0.277931	0.303454	0.42733	204.753	211.62	12.0668	-0.50323	9.02764e-20	6.28992e-15
22	8054526	bio10	-82.9274	80.4959	60.8087	0	0.407006	0.326753	0.310516	0.289001	0.446054	169.855	176.782	-11.5814	0.51854	2.91303e-19	6.29001e-15
1	60763466	bio14	-126.692	67.1321	51.9011	0	0.276298	0.20945	0.19697	0.251259	0.335546	257.384	264.277	-2.53921	0.0844954	2.53912e-16	5.83676e-13
21	17417449	bio5	-71.8374	93.3422	60.8007	0	0.472122	0.393821	0.376944	0.330089	0.51705	147.675	154.577	17.1369	-0.615166	4.39921e-22	6.31558e-15
4	37706161	bio10	-99.9644	76.5854	60.7982	0	0.355857	0.276967	0.262502	0.279124	0.402638	203.929	210.839	-10.8711	0.468924	2.10891e-18	6.32361e-15
21	12073053	bio5	-88.59	84.3082	60.7938	0	0.373013	0.322417	0.30712	0.299339	0.447955	181.18	188.116	-15.3137	0.541465	4.23355e-20	6.33781e-15
11	24288524	bio5	-77.9877	88.721	60.7852	0	0.427862	0.362576	0.346229	0.311181	0.484459	159.975	166.92	16.2512	-0.583126	4.54617e-21	6.36562e-15
7	34075702	bio5	-99.016	85.7896	60.7845	0	0.384962	0.302266	0.288172	0.306928	0.436803	202.032	208.943	15.4025	-0.530385	2.0014e-20	6.36789e-15
7	31220171	bio10	-105.055	76.8502	60.7734	0	0.347119	0.267809	0.25387	0.277932	0.395034	214.109	221.037	-10.8072	0.460842	1.84427e-18	6.40372e-15
11	4733003	bio10	-111.086	84.238	60.7726	0	0.349626	0.27492	0.261865	0.301248	0.413507	226.171	233.091	11.8984	-0.487294	4.38648e-20	6.40632e-15
1	24134554	bio10	-79.0962	82.9033	60.7667	0	0.403509	0.343861	0.32727	0.296217	0.462854	162.192	169.12	-11.8555	0.533574	8.61682e-20	6.42545e-15
25	6952659	bio10	-101.721	76.8095	60.7523	0	0.359664	0.274074	0.259801	0.279814	0.400823	207.442	214.353	10.9187	-0.467085	1.88265e-18	6.47281e-15
11	24288524	bio10	-81.8681	80.9601	60.742	0	0.406123	0.330859	0.314513	0.28835	0.448914	167.736	174.681	11.5774	-0.520451	2.30323e-19	6.50654e-15
22	9068172	bio10	-109.675	84.9949	60.7419	0	0.37174	0.279272	0.266129	0.304571	0.418576	223.349	230.26	12.0185	-0.492034	2.9913e-20	6.50714e-15
18	17773971	bio5	-69.274	95.7442	60.7399	0	0.440816	0.408653	0.39158	0.33696	0.531352	142.548	149.45	-17.8191	0.638856	1.30729e-22	6.5135e-15
1	49018910	bio15	-55.0565	90.8102	51.8766	0	0.513139	0.451965	0.432057	0.32164	0.558147	114.113	121.024	-9.9324	0.107448	1.58135e-21	5.90997e-13
11	2078907	bio2	-88.6977	81.2294	60.7348	0	0.428818	0.314082	0.298615	0.291207	0.437412	181.395	188.323	10.911	-1.03873	2.00984e-19	6.53061e-15
4	6422605	bio5	-95.17	84.8792	60.7296	0	0.390941	0.308406	0.293872	0.303152	0.439358	194.34	201.259	15.3717	-0.534867	3.17167e-20	6.54794e-15
11	4743232	bio10	-106.849	79.8585	60.7295	0	0.358203	0.272039	0.258413	0.289137	0.404509	217.697	224.608	11.3687	-0.475205	4.02213e-19	6.54821e-15
11	2050402	bio10	-101.384	76.8078	60.7267	0	0.352331	0.27473	0.260423	0.280823	0.401879	206.767	213.669	10.8926	-0.466066	1.8843e-18	6.55748e-15
3	54806665	bio5	-95.2908	88.7006	60.7133	0	0.405351	0.317602	0.30328	0.319995	0.455137	194.582	201.458	16.2069	-0.555922	4.59331e-21	6.60221e-15
13	13839175	bio10	-103.099	79.6229	60.7116	0	0.376337	0.278577	0.264582	0.296941	0.413754	210.198	217.039	11.3398	-0.475502	4.53138e-19	6.60779e-15
18	15552307	bio5	-100.791	85.3773	60.6981	0	0.364452	0.297524	0.283585	0.303556	0.431454	205.582	212.51	-15.2894	0.526206	2.46539e-20	6.65335e-15
20	10010779	bio10	-80.4182	80.5023	60.697	0	0.372114	0.333565	0.316991	0.29425	0.453934	164.836	171.721	11.5638	-0.517807	2.9037e-19	6.65712e-15
1	50026985	bio12	-86.1147	75.6732	51.8261	0	0.405229	0.305254	0.289118	0.276308	0.422916	176.229	183.14	3.43306	-0.00430162	3.34728e-18	6.06404e-13
13	23640702	bio10	-105.157	77.8169	60.6897	0	0.359507	0.270074	0.256192	0.283931	0.400108	214.315	221.217	10.9668	-0.463281	1.13048e-18	6.682e-15
22	4815501	bio10	-71.4135	89.5628	60.6862	0	0.443631	0.385399	0.368187	0.316903	0.504613	146.827	153.746	-12.8395	0.580317	2.97057e-21	6.6937e-15
1	24129050	bio5	-80.902	86.5999	60.6851	0	0.407322	0.348625	0.332523	0.308236	0.47238	165.804	172.723	-15.8746	0.566654	1.32852e-20	6.69747e-15
13	9243770	bio10	-86.9369	78.0394	60.6851	0	0.377331	0.309787	0.293909	0.280559	0.428624	177.874	184.81	-11.1835	0.498179	1.01004e-18	6.69752e-15
25	5879029	bio10	-109.237	96.2339	60.6766	0	0.394706	0.305788	0.293078	0.333723	0.454069	222.474	229.41	-13.613	0.546535	1.02083e-22	6.7266e-15
13	28287657	bio10	-98.0863	77.7116	60.669	0	0.365412	0.283739	0.269134	0.286717	0.411936	200.173	207.049	-11.2163	0.478771	1.19242e-18	6.75237e-15
1	55245235	bio15	-71.6362	75.0543	51.7949	0	0.417595	0.343771	0.32545	0.27144	0.450924	147.272	154.208	8.00563	-0.0863818	4.57943e-18	6.16102e-13
24	10106565	bio5	-89.987	83.791	60.6536	0	0.38485	0.317673	0.302508	0.297808	0.443559	183.974	190.91	-15.2182	0.537048	5.49941e-20	6.80551e-15
27	10147692	bio10	-81.8029	79.1858	60.6369	0	0.370623	0.326147	0.309672	0.287091	0.444629	167.606	174.516	11.4778	-0.513029	5.65346e-19	6.86367e-15
13	23554528	bio5	-97.7544	88.7956	60.6289	0	0.404688	0.312326	0.298256	0.320276	0.451419	199.509	206.385	16.1459	-0.550851	4.37787e-21	6.8916e-15
22	17665393	bio10	-105.921	81.6181	60.6256	0	0.36598	0.278124	0.264493	0.296581	0.413217	215.841	222.735	11.6962	-0.486225	1.65095e-19	6.90295e-15
13	9215826	bio10	-78.9585	82.2433	60.6235	0	0.400962	0.342452	0.325796	0.296345	0.461828	161.917	168.828	-11.7921	0.530265	1.20323e-19	6.91058e-15
1	5314913	bio12	-112.228	75.4474	51.7815	0	0.354176	0.251572	0.238234	0.280691	0.384467	228.457	235.324	4.03901	-0.00391513	3.75265e-18	6.20337e-13
8	24367850	bio5	-81.158	86.088	60.6077	0	0.38729	0.346564	0.330462	0.306727	0.470068	166.316	173.235	-15.8864	0.566158	1.72108e-20	6.96611e-15
1	4342968	bio19	-108.43	78.9961	51.7789	0	0.286588	0.267009	0.253489	0.283457	0.397545	220.86	227.796	-1.48011	0.0220739	6.22316e-19	6.21172e-13
18	21435415	bio5	-100.476	98.794	60.6036	0	0.425803	0.329593	0.316248	0.345582	0.477485	204.952	211.854	18.1233	-0.605595	2.80189e-23	6.98048e-15
25	9585888	bio10	-111.206	80.6638	60.6006	0	0.344467	0.266151	0.252953	0.288481	0.399764	226.411	233.347	11.3768	-0.471475	2.67581e-19	6.99138e-15
1	51314963	bio14	-120.339	73.0307	51.7681	0	0.295767	0.232798	0.220047	0.265192	0.361375	244.678	251.614	3.41085	-0.0951231	1.27647e-17	6.2459e-13
1	47896990	bio17	-123.621	66.7321	51.6806	0	0.25952	0.21254	0.1998	0.249967	0.337054	251.243	258.136	-1.93556	0.0224807	3.11026e-16	6.53052e-13
9	13920157	bio10	-95.5185	75.9718	60.5896	0	0.349533	0.284529	0.269549	0.276232	0.406842	195.037	201.956	-10.7943	0.472104	2.8774e-18	7.03039e-15
11	4170501	bio10	-95.7949	76.0071	60.576	0	0.34643	0.284036	0.269088	0.275348	0.405987	195.59	202.517	-10.8663	0.474059	2.82643e-18	7.07906e-15
22	9166379	bio10	-105.65	76.3622	60.5758	0	0.354901	0.265459	0.251554	0.275449	0.391863	215.299	222.235	10.7466	-0.458176	2.36127e-18	7.07992e-15
1	48372106	bio17	-99.7122	76.0185	51.6626	0	0.283374	0.275986	0.261464	0.284578	0.404912	203.424	210.274	-1.62606	0.0271683	2.81018e-18	6.59052e-13
24	16543361	bio10	-103.627	76.5675	60.5714	0	0.345397	0.269773	0.25568	0.279069	0.397155	211.254	218.165	-10.8137	0.461641	2.12815e-18	7.09562e-15
1	4310145	bio14	-128.95	65.625	51.6561	0	0.260031	0.202844	0.19048	0.243653	0.325918	261.899	268.819	-2.05747	0.0823899	5.45415e-16	6.61254e-13
1	60587121	bio17	-128.557	66.1836	51.6007	0	0.257568	0.204714	0.192341	0.246356	0.32899	261.114	268.025	-2.19955	0.0221173	4.10821e-16	6.80164e-13
19	4236292	bio8	-98.4614	81.2892	60.5672	0	0.351742	0.292184	0.277807	0.29665	0.423712	200.923	207.808	13.2885	-0.508077	1.94991e-19	7.11079e-15
9	13930430	bio10	-95.2707	75.8764	60.5651	0	0.350925	0.284802	0.269788	0.276936	0.407431	194.541	201.452	-10.7913	0.471417	3.01995e-18	7.11838e-15
24	14535986	bio10	-72.5186	87.7872	60.5625	0	0.429964	0.377053	0.359873	0.310632	0.495317	149.037	155.965	-12.644	0.571753	7.28897e-21	7.12808e-15
28	8519301	bio10	-108.003	77.5392	60.5607	0	0.344167	0.264147	0.250521	0.280037	0.393463	220.007	226.934	10.9104	-0.460059	1.30111e-18	7.13429e-15
13	22805251	bio5	-84.4549	84.95	60.559	0	0.404434	0.334634	0.318877	0.302294	0.458763	172.91	179.838	-15.53	0.552322	3.06001e-20	7.14045e-15
7	342558	bio5	-78.0151	87.8561	60.5496	0	0.408262	0.360234	0.343833	0.316364	0.485161	160.03	166.915	-16.5874	0.587394	7.03924e-21	7.17467e-15
28	10705087	bio10	-96.2662	75.6497	60.549	0	0.337488	0.282083	0.267168	0.273268	0.403363	196.532	203.469	-10.7433	0.470191	3.38725e-18	7.1768e-15
22	17547452	bio10	-80.9678	81.3356	60.5456	0	0.392257	0.334341	0.317899	0.292565	0.453699	165.936	172.855	11.6149	-0.522018	1.90461e-19	7.18954e-15
24	14703362	bio10	-99.2688	76.6683	60.5428	0	0.353284	0.278585	0.264051	0.281412	0.405124	202.538	209.431	-10.9852	0.471672	2.02228e-18	7.19965e-15
26	9528053	bio10	-70.0835	86.7816	60.5384	0	0.439322	0.382384	0.364759	0.315426	0.501624	144.167	151.035	-12.8389	0.576682	1.21192e-20	7.21579e-15
1	55987255	bio12	-107.361	71.9245	51.5699	0	0.271474	0.250918	0.236963	0.267551	0.37637	218.721	225.606	-3.60181	0.00385456	2.23589e-17	6.90913e-13
24	14601538	bio10	-90.9968	76.6312	60.5357	0	0.388166	0.296303	0.280836	0.277262	0.416465	185.994	192.921	-10.9571	0.484129	2.06057e-18	7.22563e-15
1	33387868	bio10	-79.507	81.1463	60.5286	0	0.38034	0.337884	0.321228	0.293038	0.456674	163.014	169.925	-11.709	0.525866	2.09616e-19	7.25172e-15
9	30791907	bio10	-95.5731	75.8626	60.5282	0	0.361134	0.28412	0.269139	0.275895	0.406347	195.146	202.065	10.7818	-0.471583	3.04109e-18	7.25313e-15
36	3867990	bio10	-96.4095	76.531	60.5236	0	0.372217	0.284132	0.269282	0.280986	0.409109	196.819	203.712	11.0056	-0.476462	2.16785e-18	7.27004e-15
1	50111337	bio13	-100.593	75.2982	51.5362	0	0.394337	0.272341	0.257874	0.272189	0.395292	205.186	212.123	5.91203	-0.0338503	4.04733e-18	7.02903e-13
29	6545917	bio5	-77.8747	91.1012	60.5092	0	0.438422	0.369054	0.35285	0.340311	0.503381	159.749	166.528	17.196	-0.600042	1.36508e-21	7.32345e-15
1	50083842	bio14	-124.621	66.0483	51.5208	0	0.268715	0.209484	0.196797	0.245921	0.332288	253.243	260.153	1.78923	-0.0831982	4.40001e-16	7.08439e-13
4	6555448	bio10	-103.159	75.3587	60.5045	0	0.33492	0.267536	0.253336	0.270436	0.390646	210.318	217.271	-10.6058	0.458201	3.92519e-18	7.34094e-15
4	6555448	bio10	-103.159	75.3587	60.5045	0	0.33492	0.267536	0.253336	0.270436	0.390646	210.318	217.271	10.6058	-0.458201	3.92519e-18	7.34094e-15
13	21094864	bio5	-88.2651	83.8521	60.5004	0	0.378898	0.322035	0.306673	0.3001	0.448054	180.53	187.449	15.2578	-0.539227	5.33196e-20	7.35618e-15
7	16555810	bio10	-70.4878	88.5607	60.4977	0	0.446197	0.385824	0.368398	0.313984	0.503609	144.976	151.895	12.7813	-0.578389	4.92979e-21	7.36658e-15
3	21951056	bio10	-110.538	82.9136	60.4959	0	0.342764	0.272752	0.259593	0.297299	0.409666	225.076	231.995	11.7452	-0.482775	8.57182e-20	7.3732e-15
5	25136653	bio5	-79.1646	87.043	60.4852	0	0.41253	0.354739	0.338437	0.310631	0.478209	162.329	169.24	-16.05	0.573493	1.06189e-20	7.41339e-15
22	17573195	bio5	-88.2574	121.085	60.4791	0	0.481467	0.406871	0.39343	0.406618	0.562615	180.515	187.408	22.4792	-0.744188	3.66181e-28	7.4365e-15
1	60564087	bio19	-124.872	66.5939	51.5204	0	0.260226	0.210514	0.19787	0.251391	0.336418	253.745	260.621	-1.87604	0.0177469	3.33625e-16	7.08556e-13
11	2078121	bio5	-92.3166	83.8916	60.4582	0	0.390022	0.312417	0.29752	0.301284	0.441388	188.633	195.544	-15.2412	0.533511	5.22664e-20	7.5159e-15
25	13388457	bio5	-78.9013	87.5557	60.4554	0	0.429398	0.356848	0.340545	0.317736	0.483262	161.803	168.67	16.2548	-0.578074	8.19406e-21	7.5265e-15
1	55760479	bio15	-71.1127	74.5674	51.4929	0	0.419336	0.343957	0.325506	0.273874	0.452221	146.225	153.127	7.94879	-0.0861615	5.86039e-18	7.18561e-13
10	5476394	bio2	-81.9693	81.9241	60.45	0	0.413917	0.333211	0.316942	0.294334	0.453702	167.939	174.858	-11.4646	1.07345	1.41415e-19	7.54712e-15
22	17542277	bio10	-107.216	77.5263	60.4496	0	0.34889	0.265538	0.251838	0.279998	0.394486	218.433	225.36	-10.9865	0.463733	1.30967e-18	7.54861e-15
11	2089621	bio10	-100.467	75.5512	60.4485	0	0.339738	0.273256	0.258789	0.272966	0.39642	204.933	211.87	10.7067	-0.463782	3.56057e-18	7.55272e-15
13	17153682	bio2	-73.5052	86.8302	60.4386	0	0.455182	0.371322	0.354216	0.312207	0.491644	151.01	157.904	12.3638	-1.14825	1.18251e-20	7.591e-15
21	18461294	bio5	-94.0525	85.1922	60.4373	0	0.400081	0.31172	0.297084	0.307334	0.444056	192.105	198.998	15.5107	-0.538307	2.70728e-20	7.59583e-15
8	4408320	bio5	-99.5618	100.132	60.4341	0	0.418948	0.334604	0.321237	0.348133	0.482414	203.124	210.034	18.3516	-0.613816	1.42565e-23	7.60834e-15
1	55273448	bio15	-79.6383	70.684	51.4915	0	0.390569	0.307375	0.28998	0.258818	0.415715	163.277	170.204	7.28568	-0.0796862	4.19276e-17	7.19069e-13
3	21951056	bio5	-104.406	95.1773	60.4227	0	0.388396	0.313094	0.299936	0.33303	0.458902	212.812	219.731	17.1686	-0.574541	1.74071e-22	7.65271e-15
35	1902396	bio10	-81.7744	79.2428	60.4181	0	0.391801	0.326382	0.309907	0.287264	0.444898	167.549	174.459	-11.5673	0.516727	5.49268e-19	7.67045e-15
25	7763871	bio8	-112.632	79.8113	60.4178	0	0.337005	0.261612	0.248501	0.293199	0.399142	229.264	236.14	12.0596	-0.483025	4.1193e-19	7.67165e-15
21	18356730	bio5	-92.1196	82.328	60.4084	0	0.390317	0.308845	0.29384	0.292428	0.434043	188.239	195.184	-14.8604	0.525093	1.15275e-19	7.70819e-15
11	24657077	bio10	-107.192	79.8673	60.4015	0	0.328885	0.271426	0.257832	0.290204	0.404657	218.384	225.286	11.3557	-0.473399	4.00416e-19	7.73524e-15
21	18356730	bio2	-93.478	79.6112	60.3926	0	0.400939	0.298653	0.283648	0.284305	0.421986	190.956	197.901	10.5985	-1.01796	4.55824e-19	7.77027e-15
16	7652236	bio10	-109.692	97.2533	60.3863	0	0.395494	0.307144	0.294511	0.335438	0.455987	223.384	230.328	-13.7681	0.551522	6.10022e-23	7.79545e-15
15	24607047	bio10	-93.3021	76.0326	60.3779	0	0.361284	0.289497	0.274267	0.276419	0.410765	190.604	197.523	-10.9451	0.479802	2.79021e-18	7.82887e-15
22	8054526	bio5	-79.6679	87.0149	60.3753	0	0.416569	0.353215	0.336978	0.308372	0.475951	163.336	170.264	-16.0901	0.575882	1.07709e-20	7.83899e-15
7	894117	bio5	-98.5191	92.6959	60.3657	0	0.408131	0.319934	0.306128	0.330538	0.462476	201.038	207.923	-17.0196	0.575616	6.09804e-22	7.87744e-15
9	13690773	bio10	-95.5937	75.8213	60.3655	0	0.354807	0.283966	0.268985	0.275768	0.40616	195.187	202.107	-10.7742	0.472481	3.10526e-18	7.8783e-15
7	25180004	bio5	-103.139	101.286	60.3631	0	0.415353	0.329316	0.316311	0.350143	0.479746	210.278	217.197	18.2907	-0.608026	7.9626e-24	7.88795e-15
7	33839310	bio10	-92.8771	121.095	60.3614	0	0.484631	0.39464	0.381604	0.405313	0.55367	189.754	196.656	16.8697	-0.672959	3.64306e-28	7.89448e-15
7	32867067	bio10	-100.728	75.0276	60.3519	0	0.327094	0.271363	0.256895	0.271358	0.394085	205.457	212.393	-10.5994	0.459377	4.64173e-18	7.93296e-15
22	15780308	bio10	-101.651	76.68	60.3444	0	0.344852	0.273875	0.259589	0.282475	0.402151	207.301	214.186	-10.9336	0.466217	2.01031e-18	7.96318e-15
7	32025380	bio5	-97.5803	85.091	60.344	0	0.382883	0.303624	0.289351	0.304856	0.436695	199.161	206.071	-15.3984	0.531559	2.84942e-20	7.96454e-15
11	2081134	bio5	-90.4915	83.8625	60.3396	0	0.398985	0.316647	0.301544	0.300131	0.443982	184.983	191.902	15.4407	-0.54156	5.30415e-20	7.98236e-15
3	21953430	bio10	-80.0477	81.4645	60.3332	0	0.396343	0.337243	0.320684	0.290881	0.45512	164.095	171.032	11.7338	-0.528574	1.78439e-19	8.00843e-15
4	6573544	bio5	-99.468	83.8061	60.3296	0	0.369758	0.296405	0.282258	0.299963	0.428668	202.936	209.855	-15.0618	0.520782	5.45756e-20	8.02319e-15
5	43474551	bio10	-101.966	76.3191	60.3182	0	0.34972	0.272324	0.258051	0.278303	0.398658	207.932	214.843	-10.9257	0.467012	2.41339e-18	8.06962e-15
3	54807748	bio5	-98.9019	92.6276	60.3173	0	0.391542	0.318931	0.305158	0.331507	0.462273	201.804	208.68	16.8795	-0.570644	6.31207e-22	8.07348e-15
14	23344752	bio10	-98.7771	75.678	60.3108	0	0.35822	0.276973	0.262334	0.275326	0.400559	201.554	208.473	10.8316	-0.468032	3.33909e-18	8.10011e-15
1	4277720	bio10	-83.5831	78.2059	60.3097	0	0.374549	0.318724	0.302422	0.284099	0.437364	171.166	178.077	-11.3684	0.507146	9.28385e-19	8.10468e-15
4	6372951	bio5	-83.6856	84.5419	60.3096	0	0.403675	0.3356	0.319721	0.300029	0.458371	171.371	178.307	-15.5159	0.553335	3.76149e-20	8.10512e-15
5	3417195	bio10	-96.4845	75.2132	60.3088	0	0.348085	0.280456	0.26554	0.271928	0.401385	196.969	203.905	-10.6488	0.467055	4.22538e-18	8.10834e-15
5	43441066	bio5	-97.8577	94.7891	60.3087	0	0.388511	0.326291	0.312522	0.335402	0.469674	199.715	206.609	17.2834	-0.583972	2.11791e-22	8.10883e-15
3	30353931	bio10	-110.665	88.4333	60.291	0	0.36575	0.285488	0.272575	0.313612	0.428217	225.329	232.248	-12.5943	0.510315	5.25774e-21	8.18214e-15
30	3268927	bio10	-51.9768	128	60.2867	0	0.604909	0.551834	0.534589	0.42132	0.669945	107.954	114.864	17.6589	-0.787117	1.12271e-29	8.20014e-15
3	46152711	bio5	-96.0335	82.4073	60.2828	0	0.379484	0.300237	0.285664	0.293696	0.428176	196.067	203.003	-14.8702	0.520381	1.10745e-19	8.21643e-15
24	14590888	bio5	-71.9728	90.3467	60.2766	0	0.432497	0.385615	0.368543	0.321421	0.506849	147.946	154.848	-16.7627	0.602954	1.99876e-21	8.24234e-15
28	8554528	bio10	-102.714	75.9399	60.2749	0	0.347652	0.269895	0.255678	0.278139	0.396727	209.429	216.331	10.7893	-0.461909	2.92426e-18	8.24919e-15
1	47480714	bio14	-132.272	65.3261	51.4669	0	0.257885	0.198035	0.185909	0.240032	0.320073	268.545	275.489	-2.33198	0.0814527	6.3476e-16	7.28159e-13
1	13131545	bio15	-83.5606	70.6606	51.414	0	0.330749	0.297166	0.280343	0.265497	0.411011	171.121	177.989	-6.92383	0.0785945	4.24285e-17	7.48042e-13
13	19614105	bio10	-101.818	80.7503	60.2641	0	0.362	0.283945	0.26988	0.298243	0.418455	207.636	214.495	11.7447	-0.490049	2.56124e-19	8.29484e-15
11	5517186	bio5	-88.0191	83.127	60.2501	0	0.381497	0.320749	0.305315	0.295838	0.444892	180.038	186.974	-15.1869	0.538479	7.69473e-20	8.35373e-15
1	47474629	bio17	-126.712	67.5759	51.3619	0	0.268634	0.210517	0.198056	0.25269	0.337222	257.423	264.317	-2.67616	0.0231688	2.02729e-16	7.68141e-13
1	21253622	bio19	-121.217	67.9324	51.359	0	0.274924	0.218877	0.20599	0.257661	0.346476	246.435	253.293	2.6987	-0.0184472	1.69201e-16	7.69284e-13
22	8157604	bio10	-98.6091	75.3882	60.236	0	0.349529	0.276546	0.261873	0.275426	0.400287	201.218	208.129	10.7413	-0.465657	3.86696e-18	8.41393e-15
26	9502610	bio2	-86.8603	80.9418	60.2259	0	0.459629	0.31784	0.302133	0.29347	0.441454	177.721	184.623	10.9701	-1.04496	2.32462e-19	8.45718e-15
27	10158963	bio10	-73.4146	85.5605	60.223	0	0.421273	0.368177	0.350964	0.305169	0.48593	150.829	157.748	-12.3966	0.560532	2.24718e-20	8.46951e-15
16	10817626	bio5	-102.689	86.6542	60.2215	0	0.38328	0.296727	0.28303	0.309485	0.434107	209.379	216.289	15.641	-0.533556	1.29255e-20	8.47596e-15
21	12055686	bio2	-78.056	82.7328	60.2197	0	0.446862	0.346387	0.32964	0.294666	0.46406	160.112	167.048	11.8542	-1.10219	9.39316e-20	8.48373e-15
1	4351714	bio10	-74.1409	82.7916	60.2149	0	0.421529	0.358291	0.340981	0.30013	0.475907	152.282	159.175	-12.1851	0.548486	9.11765e-20	8.5047e-15
7	33165005	bio10	-72.4346	87.5206	60.2121	0	0.421361	0.376611	0.359399	0.310941	0.495119	148.869	155.788	-12.6058	0.570509	8.34066e-21	8.5166e-15
9	22392200	bio10	-108.292	85.9985	60.2106	0	0.373528	0.284215	0.270995	0.309737	0.425101	220.584	227.478	12.2873	-0.501337	1.80073e-20	8.52325e-15
8	11519323	bio10	-86.5689	77.7581	60.2044	0	0.373253	0.309922	0.293979	0.281713	0.429321	177.138	184.057	-11.1373	0.496808	1.16466e-18	8.55028e-15
9	22280981	bio5	-98.8302	84.397	60.2019	0	0.381423	0.299219	0.285038	0.302791	0.4323	201.66	208.571	-15.3638	0.529802	4.04771e-20	8.56094e-15
9	20375052	bio10	-111.732	80.94	60.1996	0	0.348489	0.265896	0.252755	0.28931	0.400049	227.465	234.401	-11.4887	0.474513	2.32682e-19	8.57115e-15
27	5523735	bio10	-101.712	76.1506	60.1916	0	0.343737	0.27238	0.258072	0.278791	0.398972	207.425	214.327	-10.9012	0.466308	2.6284e-18	8.60597e-15
1	60766029	bio17	-122.283	66.2947	51.3523	0	0.260517	0.213262	0.200395	0.246714	0.335613	248.566	255.476	1.78353	-0.0225582	3.88297e-16	7.71908e-13
16	10819416	bio10	-106.762	78.5084	60.1852	0	0.359216	0.268834	0.255137	0.285024	0.399796	217.525	224.435	11.2141	-0.470137	7.96589e-19	8.63376e-15
18	8695540	bio10	-91.2393	76.1461	60.1785	0	0.36603	0.294427	0.278961	0.275775	0.414232	186.479	193.406	-10.8814	0.481898	2.63433e-18	8.66351e-15
27	8081800	bio10	-79.9189	80.3224	60.1763	0	0.390495	0.334453	0.317798	0.290545	0.452789	163.838	170.748	11.6785	-0.524461	3.18044e-19	8.67303e-15
3	12477011	bio10	-103.089	75.4165	60.1743	0	0.341389	0.26782	0.253615	0.273532	0.392584	210.178	217.105	-10.6998	0.459217	3.81191e-18	8.68192e-15
13	13852429	bio10	-108.657	79.762	60.1705	0	0.361084	0.268491	0.255026	0.289883	0.402298	221.314	228.216	11.389	-0.472957	4.22341e-19	8.69881e-15
1	50074972	bio14	-106.651	73.2003	51.2999	0	0.337936	0.255497	0.241535	0.269601	0.381009	217.302	224.204	1.52064	-0.0968532	1.17137e-17	7.92782e-13
16	8398419	bio10	-109.336	96.0279	60.1637	0	0.403776	0.305142	0.292431	0.334288	0.453925	222.671	229.599	13.6285	-0.546043	1.13273e-22	8.72865e-15
8	4389462	bio5	-102.93	99.3583	60.1545	0	0.418114	0.325532	0.312427	0.344791	0.474174	209.86	216.779	-18.0351	0.601081	2.10714e-23	8.7695e-15
13	17153682	bio5	-69.4952	94.8502	60.1527	0	0.448243	0.405619	0.388513	0.335577	0.528445	142.99	149.884	-17.5676	0.632828	2.05354e-22	8.77776e-15
1	55739803	bio15	-98.3009	69.2219	51.2799	0	0.32235	0.260405	0.245358	0.257023	0.377719	200.602	207.504	6.15715	-0.0724776	8.79866e-17	8.00921e-13
7	16555810	bio5	-67.1713	95.1938	60.1502	0	0.480407	0.414722	0.397295	0.333076	0.534232	138.343	145.262	17.7137	-0.638878	1.72633e-22	8.78874e-15
1	28169641	bio10	-91.9144	75.4369	60.1469	0	0.385892	0.290964	0.275535	0.276579	0.411981	187.829	194.731	10.8352	-0.476596	3.7728e-18	8.80345e-15
16	7649494	bio5	-101.827	99.0683	60.1467	0	0.416555	0.327257	0.314044	0.343982	0.474963	207.655	214.574	17.969	-0.600128	2.43942e-23	8.80464e-15
9	20373314	bio10	-93.1733	75.6904	60.1467	0	0.355447	0.288854	0.273589	0.272417	0.408139	190.347	197.291	-10.7622	0.47651	3.31818e-18	8.80465e-15
5	32169816	bio5	-84.4735	83.8686	60.1455	0	0.387159	0.331738	0.315916	0.301215	0.456012	172.947	179.858	-15.5491	0.551593	5.28787e-20	8.81001e-15
1	51859579	bio15	-76.1756	71.3125	51.2782	0	0.387559	0.318838	0.300954	0.261739	0.426327	156.351	163.27	7.49339	-0.081393	3.04897e-17	8.01603e-13
3	55630928	bio10	-67.1451	90.6634	60.1426	0	0.459124	0.403032	0.38525	0.324622	0.521594	138.29	145.175	13.252	-0.598611	1.70312e-21	8.823e-15
2	60498770	bio10	-101.06	77.1622	60.1396	0	0.363832	0.276288	0.261965	0.285011	0.405379	206.12	212.996	-11.1096	0.471505	1.57477e-18	8.83642e-15
21	18436668	bio5	-98.3641	86.3928	60.1315	0	0.404373	0.305144	0.291016	0.309807	0.440491	200.728	207.63	15.7725	-0.540782	1.47521e-20	8.87292e-15
22	17500234	bio5	-78.8416	86.203	60.1232	0	0.406389	0.353456	0.337055	0.311454	0.477631	161.683	168.568	15.9356	-0.569381	1.62377e-20	8.91032e-15
11	2149659	bio5	-97.6684	81.7758	60.121	0	0.371629	0.2951	0.280665	0.290784	0.422731	199.337	206.281	-14.7387	0.51553	1.52435e-19	8.92033e-15
1	48674925	bio12	-112.707	71.0696	51.277	0	0.299977	0.239709	0.226217	0.26193	0.364637	229.413	236.324	3.59341	-0.00370888	3.44845e-17	8.02084e-13
29	9432476	bio10	-109.115	79.0499	60.1128	0	0.373001	0.265911	0.252456	0.28565	0.397971	222.229	229.148	11.2612	-0.469336	6.05614e-19	8.95718e-15
1	92842	bio10	-107.743	77.3051	60.1048	0	0.348236	0.264028	0.250366	0.280327	0.393538	219.486	226.405	11.0066	-0.463347	1.46485e-18	8.99366e-15
1	4308065	bio19	-125.793	66.6474	51.2629	0	0.260694	0.20943	0.19686	0.249693	0.334565	255.585	262.479	-1.84827	0.0179693	3.24688e-16	8.07861e-13
1	55779117	bio15	-75.0463	71.7231	51.2295	0	0.401106	0.323345	0.305312	0.260187	0.429185	154.093	161.037	7.65884	-0.0826481	2.47622e-17	8.21759e-13
1	5314913	bio17	-115.967	67.9706	51.2016	0	0.297393	0.226641	0.213304	0.256818	0.351768	235.933	242.801	1.74022	-0.0235149	1.6595e-16	8.33505e-13
13	13812302	bio10	-70.9064	88.1478	60.0871	0	0.432552	0.383317	0.365923	0.311684	0.500629	145.813	152.74	-12.8058	0.579754	6.07422e-21	9.07503e-15
13	17156118	bio10	-71.296	86.5184	60.0865	0	0.426339	0.377628	0.360169	0.309084	0.495047	146.592	153.503	-12.7548	0.57541	1.38445e-20	9.07767e-15
1	47476261	bio17	-124.896	65.6941	51.1814	0	0.269484	0.208231	0.195552	0.243876	0.330094	253.793	260.712	-1.82744	0.0222612	5.26633e-16	8.4214e-13
11	4752089	bio5	-100.524	88.6734	60.0721	0	0.402171	0.306065	0.292258	0.31653	0.444809	205.048	211.95	16.142	-0.549355	4.65675e-21	9.14436e-15
15	30919624	bio5	-107.227	90.7857	60.0691	0	0.378944	0.297425	0.284321	0.317131	0.438838	218.453	225.398	-16.3364	0.549695	1.60105e-21	9.15835e-15
8	4417531	bio10	-71.659	87.7554	60.0675	0	0.425755	0.379773	0.362462	0.314945	0.499398	147.318	154.211	12.7509	-0.575906	7.40721e-21	9.16592e-15
7	16579037	bio5	-86.8542	83.087	60.0673	0	0.394657	0.323553	0.307977	0.295719	0.446976	177.708	184.645	-15.1954	0.540477	7.85214e-20	9.16681e-15
1	625110	bio19	-114.365	72.1638	51.0508	0	0.283547	0.239831	0.226537	0.26345	0.365618	232.731	239.659	3.44603	-0.0204126	1.98058e-17	9.0007e-13
18	647732	bio10	-98.8282	75.6408	60.0627	0	0.346268	0.276771	0.262135	0.278222	0.401993	201.656	208.55	10.8446	-0.467995	3.40253e-18	9.18817e-15
2	4788039	bio10	-99.869	75.4812	60.0607	0	0.344056	0.274258	0.259725	0.274719	0.398151	203.738	210.657	-10.8811	0.468923	3.68904e-18	9.19789e-15
9	30482160	bio10	-109.33	77.9409	60.0574	0	0.332182	0.26278	0.249294	0.281262	0.393135	222.661	229.588	11.1198	-0.46542	1.06168e-18	9.21318e-15
16	17739804	bio10	-84.2794	77.7919	60.0514	0	0.350001	0.315777	0.29954	0.280808	0.433408	172.559	179.486	-11.3297	0.506435	1.14488e-18	9.24099e-15
5	31143395	bio10	-90.4547	76.0782	60.0429	0	0.372651	0.296039	0.280474	0.278567	0.416948	184.909	191.811	-10.9511	0.483709	2.7265e-18	9.28105e-15
13	23564355	bio10	-100.157	76.5212	60.0417	0	0.357989	0.276415	0.261966	0.284056	0.404944	204.313	211.181	10.9894	-0.467695	2.17862e-18	9.28685e-15
25	5937643	bio5	-86.6326	83.0007	60.0405	0	0.401905	0.323885	0.308276	0.296508	0.447631	177.265	184.193	15.0987	-0.53776	8.20225e-20	9.29269e-15
10	33542052	bio10	-106.434	75.4913	60.0382	0	0.334772	0.261796	0.247924	0.271808	0.387037	216.868	223.813	-10.6948	0.456058	3.67024e-18	9.30338e-15
1	55239791	bio15	-63.3059	78.3736	50.9055	0	0.433212	0.382337	0.362824	0.282578	0.486823	130.612	137.539	8.77123	-0.0938072	8.52849e-19	9.69234e-13
7	33919256	bio10	-93.4287	75.2112	60.0326	0	0.353526	0.286991	0.271727	0.274878	0.40801	190.857	197.768	-10.7067	0.471359	4.22956e-18	9.33005e-15
9	37748643	bio5	-68.767	94.8559	60.027	0	0.46648	0.408176	0.390963	0.332117	0.528839	141.534	148.453	-17.6126	0.63516	2.04765e-22	9.35657e-15
18	16646635	bio10	-111.37	82.1043	60.0263	0	0.368447	0.269331	0.25621	0.29383	0.40517	226.741	233.669	11.6769	-0.480008	1.29093e-19	9.35989e-15
1	17387384	bio19	-128.99	65.3608	50.9042	0	0.25826	0.202142	0.189771	0.241909	0.324312	261.981	268.908	2.4725	-0.0175969	6.23681e-16	9.69865e-13
4	37659045	bio2	-101.598	84.4658	60.0206	0	0.414274	0.293629	0.279724	0.299804	0.426512	207.195	214.132	10.3043	-1.0256	3.90925e-20	9.38692e-15
24	14601538	bio5	-87.9097	82.8054	60.0188	0	0.395158	0.320176	0.30471	0.295925	0.444498	179.819	186.747	-15.1627	0.537418	9.05408e-20	9.39573e-15
1	26415400	bio5	-90.6818	82.3197	60.0148	0	0.385179	0.312191	0.297022	0.297636	0.439307	185.364	192.266	-14.9797	0.528055	1.15764e-19	9.4149e-15
7	33802345	bio2	-94.854	81.0022	60.0147	0	0.43413	0.299221	0.284445	0.295776	0.428522	193.708	200.593	-10.4063	1.01207	2.25467e-19	9.41515e-15
1	17387384	bio19	-128.99	65.3608	50.9042	0	0.25826	0.202142	0.189771	0.241909	0.324312	261.981	268.908	-2.4725	0.0175969	6.23681e-16	9.69865e-13
1	55661067	bio15	-76.9642	70.54	50.8824	0	0.397206	0.314254	0.296434	0.257429	0.420536	157.928	164.864	7.48683	-0.0810387	4.51032e-17	9.80681e-13
35	1880127	bio10	-102.434	74.854	60.0117	0	0.356034	0.267601	0.253301	0.271799	0.391452	208.869	215.796	-10.6153	0.45821	5.06835e-18	9.42964e-15
9	13933436	bio10	-97.1148	74.8978	60.0087	0	0.346142	0.278299	0.263436	0.272917	0.400261	198.23	205.149	-10.7253	0.467144	4.95726e-18	9.44395e-15
33	6094380	bio10	-102.866	79.4122	60.0056	0	0.36279	0.278499	0.264471	0.293038	0.411508	209.731	216.599	11.4622	-0.479774	5.04139e-19	9.45888e-15
1	5307425	bio5	-99.5412	86.691	60.0032	0	0.378021	0.303356	0.289359	0.311795	0.440246	203.082	209.976	15.7469	-0.538333	1.26873e-20	9.47017e-15
1	47480714	bio17	-132.325	65.2202	50.8656	0	0.257518	0.197715	0.185589	0.239694	0.319622	268.651	275.595	-2.40664	0.021885	6.69777e-16	9.89105e-13
15	26772893	bio10	-105.958	77.8049	59.9992	0	0.352395	0.268551	0.254745	0.283894	0.398946	215.916	222.818	11.1812	-0.469807	1.13736e-18	9.48961e-15
10	11290162	bio5	-71.131	91.1248	59.9968	0	0.405515	0.390445	0.373306	0.325969	0.512609	146.262	153.147	16.8732	-0.607241	1.34892e-21	9.50103e-15
1	5303715	bio16	-122.905	73.4664	50.7808	0	0.338045	0.230103	0.217574	0.268474	0.361345	249.81	256.73	4.87396	-0.00936405	1.02363e-17	1.0328e-12
18	18015377	bio5	-95.292	92.9801	59.9852	0	0.407944	0.327898	0.313792	0.333708	0.469934	194.584	201.451	17.399	-0.588856	5.2823e-22	9.5571e-15
25	13083289	bio10	-104.614	77.2742	59.9852	0	0.351159	0.269716	0.255754	0.282261	0.3989	213.228	220.13	-11.0969	0.468811	1.48799e-18	9.5573e-15
2	60413356	bio10	-103.75	81.3453	59.9815	0	0.373545	0.281623	0.267775	0.300072	0.417761	211.499	218.358	-11.8813	0.492768	1.89536e-19	9.57513e-15
15	19990537	bio10	-112.914	83.7623	59.9814	0	0.352003	0.270559	0.257638	0.298774	0.408903	229.828	236.756	11.9006	-0.485312	5.57975e-20	9.57604e-15
11	2110344	bio10	-84.2797	77.8242	59.9758	0	0.394169	0.315866	0.299631	0.286021	0.436126	172.559	179.444	-11.3985	0.506924	1.12632e-18	9.60314e-15
13	28724095	bio10	-102.363	76.271	59.9747	0	0.364097	0.271429	0.257194	0.282235	0.400174	208.727	215.603	10.8803	-0.462813	2.47294e-18	9.60851e-15
14	28718449	bio5	-103.313	82.4284	59.9707	0	0.360255	0.285166	0.271327	0.291701	0.415745	210.626	217.579	14.8089	-0.511592	1.09567e-19	9.6281e-15
25	13388457	bio10	-83.7827	77.7928	59.9695	0	0.377785	0.317058	0.300755	0.288021	0.438066	171.565	178.433	11.4068	-0.506347	1.14435e-18	9.63397e-15
21	12073053	bio10	-93.2413	75.0057	59.9664	0	0.340113	0.286842	0.271544	0.27129	0.405981	190.483	197.419	-10.7172	0.473405	4.69365e-18	9.64885e-15
6	30434873	bio5	-81.1763	85.0461	59.963	0	0.400755	0.343761	0.327593	0.305806	0.467475	166.353	173.255	15.6672	-0.559199	2.91496e-20	9.66563e-15
15	20018220	bio5	-105.671	89.5535	59.9602	0	0.391026	0.297624	0.28433	0.315772	0.43823	215.341	222.269	16.2216	-0.547444	2.98455e-21	9.67946e-15
14	8068389	bio10	-96.4224	75.2552	59.9559	0	0.377634	0.280698	0.265778	0.279058	0.405442	196.845	203.721	-10.7617	0.466815	4.1365e-18	9.70086e-15
30	3957805	bio10	-100.35	75.7013	59.9506	0	0.355224	0.273883	0.259411	0.279429	0.400465	204.699	211.584	10.8458	-0.464833	3.2999e-18	9.72671e-15
8	22646244	bio10	-108.747	80.1048	59.9454	0	0.370091	0.26917	0.255729	0.291977	0.403993	221.495	228.388	11.4321	-0.473477	3.55073e-19	9.75258e-15
16	17780930	bio5	-87.5787	82.9243	59.9442	0	0.368732	0.32131	0.305811	0.297331	0.446084	179.157	186.077	-15.3136	0.542328	8.52554e-20	9.7585e-15
9	30564599	bio5	-78.3035	85.7027	59.9423	0	0.399058	0.353691	0.337183	0.30776	0.476018	160.607	167.509	16.0808	-0.574104	2.09132e-20	9.76791e-15
8	32716296	bio10	-96.3569	74.8831	59.9301	0	0.359127	0.279835	0.264888	0.271889	0.400886	196.714	203.641	10.6487	-0.467376	4.99432e-18	9.8285e-15
1	55677854	bio15	-86.6459	68.5336	50.7686	0	0.365991	0.283401	0.26686	0.255769	0.395086	177.292	184.185	6.74607	-0.0757839	1.24736e-16	1.03924e-12
9	37551618	bio10	-98.563	74.6867	59.9215	0	0.348199	0.274773	0.260057	0.271282	0.39666	201.126	208.054	-10.683	0.465171	5.51674e-18	9.87174e-15
10	11339272	bio5	-105.891	95.5099	59.9137	0	0.378748	0.310812	0.297795	0.332825	0.457155	215.782	222.709	17.277	-0.576677	1.47154e-22	9.91079e-15
13	23648012	bio10	-112.114	84.2323	59.913	0	0.355034	0.273074	0.260107	0.300169	0.411542	228.227	235.155	-11.9824	0.488859	4.39915e-20	9.91459e-15
34	4712915	bio10	-73.7204	85.3837	59.9091	0	0.41078	0.36673	0.349549	0.303575	0.484065	151.441	158.368	-12.4155	0.56178	2.45742e-20	9.9342e-15
7	31747477	bio5	-103.82	94.2355	59.902	0	0.393969	0.312167	0.298916	0.331498	0.457398	211.64	218.551	17.0601	-0.571581	2.80136e-22	9.96984e-15
2	60658870	bio10	-109.521	82.8327	59.9018	0	0.362908	0.274394	0.261143	0.298115	0.411337	223.043	229.953	-11.8627	0.487285	8.93e-20	9.97119e-15
3	52587957	bio10	-88.7069	75.9251	59.8973	0	0.374216	0.299698	0.283909	0.276088	0.418482	181.414	188.333	-10.9532	0.486479	2.94628e-18	9.99408e-15
1	50077148	bio19	-132.009	64.0223	50.6692	0	0.251208	0.195166	0.182972	0.236725	0.31586	268.019	274.955	2.16003	-0.0170199	1.23018e-15	1.09323e-12
18	8695540	bio5	-88.002	82.6208	59.8943	0	0.366933	0.319462	0.303996	0.295374	0.443671	180.004	186.932	-15.1547	0.537884	9.94055e-20	1.00092e-14
10	5722326	bio5	-93.02	81.0957	59.8925	0	0.387249	0.303575	0.288601	0.28774	0.427564	190.04	196.993	-14.7058	0.520216	2.15049e-19	1.00181e-14
13	13844754	bio5	-102.789	87.0851	59.8915	0	0.40309	0.29756	0.283893	0.314078	0.437247	209.579	216.463	15.8118	-0.537216	1.03952e-20	1.00232e-14
22	7939282	bio5	-92.6822	81.6443	59.8853	0	0.353868	0.305774	0.290793	0.293493	0.432265	189.364	196.284	-14.821	0.522357	1.62925e-19	1.00548e-14
1	1141681	bio14	-127.637	64.1609	50.6599	0	0.258862	0.200857	0.188335	0.239814	0.32205	259.274	266.185	1.88438	-0.081303	1.14664e-15	1.09841e-12
16	8656938	bio10	-108.583	88.5926	59.8802	0	0.387399	0.289747	0.276665	0.316293	0.432809	221.166	228.068	12.704	-0.515047	4.85102e-21	1.00811e-14
5	33065984	bio10	-98.5737	74.83	59.8778	0	0.339365	0.275133	0.260426	0.274692	0.398804	201.147	208.05	10.6764	-0.462889	5.13034e-18	1.00934e-14
9	22333824	bio10	-100.15	77.9474	59.8746	0	0.358452	0.280138	0.265762	0.293887	0.413201	204.299	211.123	11.3591	-0.478787	1.05821e-18	1.01098e-14
22	17542277	bio10	-75.7331	84.1683	59.8539	0	0.403117	0.357199	0.340223	0.299979	0.474989	155.466	162.394	12.1858	-0.551165	4.5441e-20	1.02165e-14
7	750656	bio10	-99.9951	74.5916	59.8529	0	0.348953	0.271655	0.257088	0.272956	0.39519	203.99	210.901	10.5875	-0.458734	5.78878e-18	1.02218e-14
16	17728061	bio10	-79.6279	79.9599	59.8527	0	0.367251	0.334259	0.317537	0.291535	0.453126	163.256	170.149	-11.7047	0.52477	3.82079e-19	1.02231e-14
13	23859880	bio10	-101.718	74.9671	59.8369	0	0.350048	0.269275	0.254907	0.274121	0.394019	207.437	214.347	10.6796	-0.459567	4.78615e-18	1.03053e-14
1	4310145	bio17	-129.55	64.4252	50.636	0	0.252852	0.199135	0.186772	0.239782	0.32074	263.099	270.019	-2.10333	0.0218392	1.0027e-15	1.11189e-12
11	2099109	bio5	-72.6255	89.9382	59.8278	0	0.434881	0.382408	0.3654	0.317993	0.502823	149.251	156.17	-17.0792	0.612576	2.45716e-21	1.03531e-14
9	20394969	bio10	-104.051	80.8571	59.8265	0	0.357561	0.279821	0.265979	0.296405	0.414374	212.103	218.979	-11.8293	0.491436	2.4264e-19	1.03597e-14
1	5305631	bio14	-126.382	64.343	50.5555	0	0.261458	0.202907	0.190293	0.241301	0.324509	256.763	263.665	1.87299	-0.0822983	1.0454e-15	1.15844e-12
18	18023820	bio5	-90.8604	84.9781	59.816	0	0.39313	0.318629	0.303631	0.307793	0.449466	185.721	192.606	15.7985	-0.549079	3.01685e-20	1.04152e-14
11	4761628	bio5	-95.1471	81.6833	59.8148	0	0.386561	0.300331	0.285624	0.295715	0.429326	194.294	201.196	14.79	-0.51747	1.5974e-19	1.04219e-14
1	1141681	bio19	-126.926	65.5839	50.5466	0	0.259469	0.205312	0.19279	0.244423	0.32824	257.851	264.762	1.73015	-0.0177495	5.56928e-16	1.16367e-12
7	33849315	bio5	-91.5344	108.548	59.8052	0	0.466541	0.372229	0.358512	0.378792	0.524867	187.069	193.927	20.2506	-0.673806	2.03822e-25	1.04725e-14
15	30855763	bio10	-102.575	74.5722	59.7965	0	0.339074	0.266593	0.252293	0.270929	0.390199	209.151	216.078	-10.6152	0.457085	5.84605e-18	1.05192e-14
2	60456437	bio10	-110.456	79.1657	59.7962	0	0.346716	0.263817	0.250488	0.286002	0.396616	224.912	231.831	-11.2892	0.468412	5.71145e-19	1.05209e-14
35	3131136	bio10	-93.5704	74.9278	59.793	0	0.355283	0.285909	0.270646	0.273999	0.406705	191.141	198.051	10.794	-0.474577	4.88258e-18	1.05379e-14
25	6952659	bio5	-98.3512	83.5492	59.7929	0	0.380007	0.298122	0.283849	0.300261	0.430112	200.702	207.613	15.2982	-0.528316	6.21501e-20	1.05383e-14
9	22229276	bio5	-75.0149	88.3614	59.7898	0	0.430566	0.370657	0.353878	0.312307	0.491181	154.03	160.957	16.3727	-0.590496	5.45246e-21	1.05546e-14
13	23659608	bio5	-71.7607	90.3301	59.7862	0	0.467424	0.386271	0.369166	0.335509	0.513872	147.521	154.318	17.5971	-0.620116	2.01566e-21	1.0574e-14
1	61029569	bio19	-128.398	64.2025	50.5275	0	0.271615	0.200008	0.187547	0.241745	0.322614	260.797	267.69	-2.20252	0.017279	1.12265e-15	1.17509e-12
1	51852516	bio15	-81.7884	68.8131	50.5267	0	0.359452	0.296111	0.278898	0.253845	0.404204	167.577	174.496	7.12138	-0.0786303	1.08251e-16	1.17556e-12
11	11546659	bio5	-95.4017	82.4287	59.7627	0	0.36958	0.30168	0.287041	0.295848	0.430414	194.803	201.723	-15.036	0.524252	1.09552e-19	1.0701e-14
1	51314963	bio19	-123.462	66.7834	50.5258	0	0.268877	0.212884	0.200133	0.245565	0.33463	250.925	257.861	2.91846	-0.0184401	3.03036e-16	1.17609e-12
1	9486687	bio16	-121.769	78.4833	50.5168	0	0.294964	0.243721	0.231299	0.279912	0.37822	247.538	254.491	6.1581	-0.00981406	8.06785e-19	1.18148e-12
1	52389118	bio19	-126.366	65.615	50.5073	0	0.254835	0.206111	0.193546	0.241837	0.327248	256.732	263.669	2.71064	-0.0178955	5.48192e-16	1.18721e-12
2	60664193	bio5	-104.511	88.2574	59.7591	0	0.390163	0.296884	0.283429	0.313098	0.436212	213.022	219.941	-16.0821	0.543977	5.74671e-21	1.07211e-14
7	33595103	bio10	-83.1803	77.4406	59.7588	0	0.394179	0.317638	0.301231	0.290119	0.439584	170.361	177.202	11.4367	-0.506639	1.36774e-18	1.07224e-14
1	55838694	bio15	-75.1767	70.2891	50.5045	0	0.411492	0.318566	0.300437	0.258517	0.424533	154.353	161.273	7.56459	-0.0822169	5.12189e-17	1.18894e-12
1	35347382	bio10	-110.103	81.2128	59.7522	0	0.345641	0.269435	0.256164	0.292195	0.404313	224.206	231.125	-11.6733	0.481241	2.02671e-19	1.07586e-14
27	5467065	bio10	-109.131	76.8309	59.7486	0	0.333363	0.260361	0.246806	0.277873	0.389392	222.262	229.19	-10.9237	0.458848	1.8624e-18	1.07784e-14
25	2319005	bio5	-65.2234	99.9359	59.7465	0	0.48844	0.433782	0.41642	0.34405	0.553398	134.447	141.383	-18.4396	0.666469	1.57406e-23	1.07898e-14
29	8011016	bio10	-89.7797	75.6402	59.745	0	0.343889	0.296396	0.280722	0.276206	0.415983	183.559	190.47	-10.9285	0.484425	3.40363e-18	1.07979e-14
11	4733003	bio5	-106.848	92.7143	59.7364	0	0.371612	0.302583	0.289528	0.326002	0.447485	217.695	224.614	16.7744	-0.560695	6.04165e-22	1.08453e-14
1	50111337	bio17	-100.495	75.4945	50.4683	0	0.365207	0.273051	0.258584	0.272792	0.396168	204.99	211.926	1.48272	-0.0276354	3.66422e-18	1.21104e-12
7	33705711	bio5	-103.499	90.0771	59.7346	0	0.395095	0.303213	0.289748	0.320635	0.444974	210.998	217.901	16.3371	-0.551175	2.29062e-21	1.08551e-14
11	24164452	bio5	-101.914	88.2049	59.7341	0	0.390226	0.302037	0.28834	0.314045	0.440504	207.828	214.739	16.0861	-0.546725	5.90141e-21	1.08576e-14
10	33543648	bio5	-99.9052	83.6133	59.7244	0	0.373382	0.295012	0.280898	0.298331	0.426741	203.81	210.738	-15.1856	0.523981	6.01675e-20	1.09113e-14
15	20015139	bio5	-106.935	90.5337	59.7226	0	0.392182	0.297412	0.284272	0.317504	0.439035	217.871	224.807	16.4397	-0.552802	1.81854e-21	1.09214e-14
1	4285040	bio5	-84.4123	83.0886	59.7182	0	0.380829	0.32983	0.313952	0.295724	0.451793	172.825	179.761	-15.2863	0.546133	7.84557e-20	1.09461e-14
7	33973415	bio10	-80.4615	79.706	59.7175	0	0.373662	0.33124	0.314617	0.287642	0.44886	164.923	171.842	11.5259	-0.519061	4.34487e-19	1.09499e-14
1	37799662	bio17	-109.65	68.1481	50.4417	0	0.261461	0.23708	0.223164	0.256433	0.359436	223.3	230.176	1.56979	-0.0243179	1.51665e-16	1.22757e-12
13	28734606	bio5	-81.1453	84.6017	59.7141	0	0.385175	0.342666	0.326465	0.305569	0.466523	166.291	173.184	15.6104	-0.558311	3.64948e-20	1.09687e-14
11	4204543	bio2	-83.2179	80.4565	59.7132	0	0.401933	0.325877	0.309675	0.29305	0.447409	170.436	177.329	11.1934	-1.05383	2.97176e-19	1.09736e-14
21	18384842	bio2	-94.9949	79.9805	59.7107	0	0.420702	0.296257	0.28144	0.290549	0.423481	193.99	200.892	10.37	-1.00542	3.78128e-19	1.09875e-14
1	30588349	bio10	-94.077	74.4828	59.7073	0	0.340042	0.283596	0.268366	0.271631	0.40365	192.154	199.073	-10.631	0.46845	6.11685e-18	1.1007e-14
16	8300070	bio5	-105.995	91.9986	59.7038	0	0.392268	0.302638	0.289479	0.323947	0.446386	215.991	222.91	16.656	-0.558471	8.67381e-22	1.10264e-14
10	12079072	bio10	-78.0988	81.2797	59.6977	0	0.404774	0.342263	0.325419	0.293441	0.460266	160.198	167.108	-11.7784	0.531549	1.95933e-19	1.10604e-14
1	24134554	bio5	-77.0972	86.9013	59.6964	0	0.412245	0.360443	0.343852	0.308039	0.481327	158.194	165.122	-16.0803	0.578481	1.14075e-20	1.10678e-14
4	34252233	bio10	-81.8501	77.6385	59.6936	0	0.365725	0.321699	0.305125	0.285446	0.440353	167.7	174.585	11.3063	-0.506182	1.23735e-18	1.10836e-14
20	4980093	bio10	-106.029	74.9013	59.6883	0	0.337002	0.261017	0.247078	0.271945	0.386524	216.058	222.986	10.6312	-0.453044	4.94848e-18	1.11135e-14
9	22291210	bio5	-103.988	92.6084	59.6883	0	0.393497	0.308094	0.294787	0.326833	0.451911	211.976	218.887	-16.9014	0.567548	6.37355e-22	1.11136e-14
1	5314913	bio14	-116.507	66.8894	50.4397	0	0.293318	0.223036	0.209698	0.253301	0.346951	237.015	243.882	1.66447	-0.0876553	2.87174e-16	1.22881e-12
1	5305631	bio17	-126.329	64.4479	50.4383	0	0.259502	0.203238	0.190624	0.241642	0.324968	256.658	263.56	1.94505	-0.0220589	9.912e-16	1.22973e-12
16	8483444	bio5	-100.089	102.404	59.685	0	0.451068	0.338433	0.325213	0.356862	0.489778	204.179	211.072	19.1636	-0.635492	4.52832e-24	1.11325e-14
25	7709292	bio8	-116.76	81.1699	59.6845	0	0.335376	0.257937	0.245226	0.295221	0.397647	237.519	244.413	11.8916	-0.4856	2.0712e-19	1.1135e-14
2	60480198	bio10	-107.677	79.5236	59.6742	0	0.354694	0.269683	0.256118	0.290202	0.403362	219.355	226.248	-11.5184	0.47795	4.76489e-19	1.11934e-14
22	17660920	bio5	-93.658	93.6816	59.663	0	0.425495	0.33339	0.319155	0.334563	0.474369	191.316	198.192	17.6151	-0.597387	3.70582e-22	1.12571e-14
35	3831715	bio5	-87.235	86.2565	59.6594	0	0.389748	0.330831	0.31549	0.314987	0.462326	178.47	185.329	16.3525	-0.568032	1.58048e-20	1.12777e-14
1	55277008	bio15	-90.7521	66.8998	50.4373	0	0.339175	0.269318	0.253216	0.247745	0.379676	185.504	192.423	-6.51116	0.0734908	2.85669e-16	1.23036e-12
22	17523473	bio5	-91.8432	119.442	59.6554	0	0.490853	0.394032	0.380836	0.399767	0.550478	187.686	194.597	-22.0264	0.727803	8.37987e-28	1.13006e-14
5	43056229	bio10	-93.2683	74.4001	59.6428	0	0.345266	0.285127	0.269798	0.270397	0.404176	190.537	197.464	10.6985	-0.471805	6.37843e-18	1.13737e-14
1	61049397	bio14	-128.058	64.1145	50.3962	0	0.273946	0.200214	0.187723	0.242364	0.323154	260.115	267	-2.32464	0.0816256	1.17397e-15	1.25637e-12
1	4353556	bio5	-75.166	87.1451	59.6329	0	0.403297	0.366962	0.350118	0.310932	0.4877	154.332	161.243	-16.6852	0.596703	1.00843e-20	1.14306e-14
26	9704616	bio10	-108.086	78.0789	59.6302	0	0.35355	0.265348	0.251754	0.284735	0.397031	220.172	227.074	11.1466	-0.465044	9.90045e-19	1.14466e-14
22	17665393	bio5	-101.311	90.8383	59.6295	0	0.391585	0.309543	0.295912	0.323988	0.451403	206.621	213.515	16.6823	-0.563589	1.55906e-21	1.14508e-14
7	31220171	bio5	-102.485	81.9897	59.6161	0	0.361459	0.285719	0.27178	0.293487	0.417143	208.97	215.897	-14.7715	0.509707	1.36798e-19	1.15289e-14
24	16474900	bio10	-78.7326	80.012	59.6103	0	0.393776	0.336925	0.320081	0.289603	0.454246	161.465	168.376	-11.7222	0.527773	3.72136e-19	1.15631e-14
13	23081017	bio5	-91.5071	82.8095	59.6094	0	0.379405	0.311521	0.296473	0.299111	0.439571	187.014	193.916	-15.3558	0.536634	9.03527e-20	1.15684e-14
1	1692358	bio14	-125.08	68.3928	50.3082	0	0.263964	0.214698	0.202141	0.248859	0.337996	254.161	261.113	3.15544	-0.0892793	1.33968e-16	1.31401e-12
7	33788332	bio5	-100.653	93.3041	59.6034	0	0.404134	0.316703	0.303126	0.33347	0.461731	205.306	212.182	17.0618	-0.573157	4.48469e-22	1.16035e-14
3	12415669	bio5	-104.891	84.515	59.5985	0	0.368767	0.287176	0.273585	0.29995	0.421797	213.781	220.717	-15.3046	0.522735	3.81319e-20	1.16325e-14
1	9503212	bio10	-93.4493	74.5896	59.5977	0	0.336566	0.28525	0.269953	0.27001	0.404065	190.899	197.835	10.6946	-0.472921	5.79473e-18	1.1637e-14
1	70499594	bio10	-99.2392	74.1279	59.5944	0	0.339041	0.271923	0.25725	0.271513	0.3946	202.478	209.389	10.5601	-0.459018	7.32148e-18	1.16567e-14
22	1593671	bio10	-106.655	77.9085	59.5917	0	0.353195	0.267526	0.25379	0.286281	0.399532	217.31	224.195	-11.16	0.466338	1.07928e-18	1.16728e-14
9	13927453	bio10	-98.5277	74.1463	59.5875	0	0.337697	0.273399	0.25865	0.270588	0.395224	201.055	207.975	-10.6811	0.463898	7.25384e-18	1.16976e-14
3	40343731	bio10	-110.916	84.8312	59.5862	0	0.356137	0.276626	0.263583	0.304084	0.41637	225.832	232.743	12.1582	-0.494848	3.2495e-20	1.17052e-14
25	11589428	bio10	-88.4859	75.3177	59.5765	0	0.367595	0.298537	0.282682	0.276209	0.417644	180.972	187.874	-10.9242	0.484172	4.00743e-18	1.17633e-14
3	12478599	bio10	-109.36	79.1689	59.5754	0	0.345674	0.265767	0.252339	0.287039	0.398655	222.72	229.63	-11.43	0.47432	5.70218e-19	1.17699e-14
1	6728423	bio10	-82.2036	78.3845	59.573	0	0.398227	0.322847	0.306372	0.284645	0.440842	168.407	175.318	-11.402	0.511801	8.48143e-19	1.17841e-14
16	10818858	bio5	-106.767	90.0323	59.5696	0	0.379119	0.296582	0.283405	0.317159	0.438241	217.534	224.461	16.4881	-0.5542	2.34306e-21	1.18042e-14
8	22111060	bio10	-102.236	73.9803	59.5652	0	0.337967	0.265684	0.251319	0.26813	0.387948	208.472	215.408	-10.5453	0.456099	7.89021e-18	1.18309e-14
4	6370482	bio5	-99.4995	86.7743	59.561	0	0.379927	0.303647	0.28965	0.312042	0.440595	202.999	209.893	-15.8585	0.541802	1.21637e-20	1.1856e-14
1	30552951	bio10	-100.105	74.3711	59.5574	0	0.341684	0.270852	0.256285	0.27227	0.394197	204.211	211.121	-10.7174	0.462619	6.47303e-18	1.18777e-14
15	3917129	bio10	-96.8153	74.4694	59.5549	0	0.351518	0.277767	0.262848	0.276591	0.401857	197.631	204.507	-10.7306	0.465302	6.15851e-18	1.18931e-14
11	4273582	bio10	-78.9651	80.9147	59.5547	0	0.386554	0.338775	0.322028	0.289234	0.455506	161.93	168.866	-11.7093	0.529307	2.35678e-19	1.18941e-14
13	23602380	bio2	-91.6326	79.2443	59.5534	0	0.391849	0.301872	0.286635	0.290397	0.427665	187.265	194.15	-10.519	1.00929	5.48844e-19	1.19019e-14
1	57523318	bio10	-109.81	88.2818	59.5509	0	0.37267	0.28672	0.273729	0.31538	0.430109	223.621	230.523	12.6634	-0.511987	5.67639e-21	1.19169e-14
1	57517902	bio10	-107.05	87.1301	59.5454	0	0.374783	0.289249	0.27597	0.318755	0.433841	218.099	224.949	12.5293	-0.507097	1.0161e-20	1.19507e-14
25	5946357	bio10	-86.7919	76.8019	59.5414	0	0.365234	0.306735	0.290759	0.274828	0.423311	177.584	184.537	-11.0299	0.495198	1.88995e-18	1.19749e-14
21	12060528	bio10	-64.1799	98.2682	59.5395	0	0.497739	0.43361	0.41596	0.341745	0.552289	132.36	139.279	-14.168	0.641307	3.65395e-23	1.19864e-14
9	20383609	bio10	-101.728	73.6568	59.5392	0	0.338359	0.265801	0.251367	0.266173	0.386953	207.456	214.4	-10.4745	0.455353	9.29488e-18	1.19881e-14
13	23870139	bio10	-111.775	86.2133	59.5368	0	0.368075	0.278321	0.265408	0.307097	0.419321	227.549	234.468	12.3375	-0.500258	1.61536e-20	1.20027e-14
10	33950210	bio10	-86.1342	77.1311	59.5361	0	0.389426	0.309267	0.293229	0.277796	0.426806	176.268	183.205	-11.1063	0.498235	1.59977e-18	1.20073e-14
9	22698602	bio10	-109.331	76.4317	59.5212	0	0.341917	0.259009	0.245454	0.276651	0.387679	222.662	229.589	-10.9497	0.459869	2.27965e-18	1.20984e-14
21	17323333	bio10	-108.683	81.5368	59.5186	0	0.366689	0.272788	0.259405	0.296334	0.409143	221.365	228.259	11.7567	-0.483885	1.72025e-19	1.21144e-14
13	23624487	bio10	-106.337	75.2738	59.5173	0	0.346694	0.261414	0.247523	0.274079	0.38803	216.675	223.594	10.8083	-0.458442	4.09762e-18	1.21221e-14
1	4286414	bio10	-79.0148	80.8153	59.5147	0	0.391521	0.338359	0.321612	0.288936	0.455036	162.03	168.966	-11.713	0.529529	2.47837e-19	1.21382e-14
1	50014142	bio17	-124.044	64.5369	50.2961	0	0.266746	0.206436	0.193641	0.241932	0.327551	252.088	258.99	1.80169	-0.0221381	9.47427e-16	1.32212e-12
1	48520135	bio12	-117.063	72.8629	50.2406	0	0.32742	0.237347	0.224317	0.27152	0.368527	238.126	245.002	-4.09872	0.00382497	1.38977e-17	1.36003e-12
16	17789511	bio10	-86.2902	76.3225	59.4943	0	0.340001	0.306636	0.290565	0.276316	0.423997	176.58	183.508	-11.0351	0.493842	2.40919e-18	1.22647e-14
1	47810469	bio14	-101.989	75.0879	50.1315	0	0.252865	0.26907	0.254736	0.273505	0.39352	207.977	214.896	-1.45614	0.101995	4.50213e-18	1.4378e-12
7	25182794	bio5	-100.1	105.322	59.4927	0	0.422281	0.344727	0.331635	0.362432	0.49716	204.201	211.111	19.1642	-0.635387	1.03819e-24	1.22746e-14
10	33464569	bio5	-97.6103	81.9429	59.4921	0	0.363771	0.295648	0.281216	0.29439	0.425086	199.221	206.14	-15.027	0.521663	1.40078e-19	1.22784e-14
1	70566454	bio10	-100.547	75.3066	59.4875	0	0.352828	0.272455	0.257983	0.278197	0.398699	205.094	211.979	10.9432	-0.467348	4.03001e-18	1.23072e-14
25	5947899	bio5	-101.253	94.5693	59.487	0	0.403495	0.318334	0.30487	0.333608	0.462978	206.506	213.408	-17.5236	0.588042	2.36661e-22	1.23103e-14
7	718690	bio5	-102.454	87.093	59.4813	0	0.388188	0.298262	0.284563	0.312986	0.437158	208.909	215.802	15.8721	-0.539016	1.03536e-20	1.2346e-14
24	16555488	bio10	-104.955	74.1925	59.4729	0	0.334644	0.261148	0.247068	0.268786	0.384844	213.909	220.845	-10.5731	0.453484	7.08591e-18	1.23991e-14
11	2081134	bio10	-95.5129	73.8196	59.4709	0	0.340489	0.278727	0.263624	0.269573	0.398778	195.026	201.945	10.6661	-0.466913	8.5594e-18	1.24115e-14
21	17374002	bio10	-84.3727	77.6382	59.4685	0	0.374639	0.315111	0.298876	0.285446	0.435249	172.745	179.63	11.2808	-0.503631	1.23755e-18	1.24268e-14
1	50026985	bio2	-84.0856	79.7313	59.4658	0	0.409814	0.321624	0.305488	0.288751	0.44196	172.171	179.082	-11.108	1.04231	4.28943e-19	1.24436e-14
4	6556878	bio5	-97.8606	84.9557	59.4572	0	0.381841	0.302682	0.28843	0.306628	0.436949	199.721	206.615	-15.7167	0.539999	3.05119e-20	1.24983e-14
1	49990319	bio12	-105.218	69.1269	50.1012	0	0.319751	0.247267	0.232959	0.26154	0.370148	214.436	221.295	3.48243	-0.00375343	9.23281e-17	1.46016e-12
1	5313012	bio19	-124.507	65.4632	50.0592	0	0.26736	0.208166	0.195446	0.244033	0.330141	253.013	259.924	1.58613	-0.0178488	5.92099e-16	1.49175e-12
1	52391227	bio19	-122.345	66.1167	49.9857	0	0.264898	0.212726	0.199856	0.245234	0.33431	248.69	255.609	2.91108	-0.0183819	4.25008e-16	1.54868e-12
1	4281677	bio5	-74.6466	87.2613	59.4318	0	0.400164	0.368884	0.351975	0.313484	0.490377	153.293	160.187	-16.3612	0.587662	9.50917e-21	1.26605e-14
7	32864350	bio5	-97.6428	81.1989	59.4267	0	0.359914	0.293683	0.279216	0.290086	0.421284	199.286	206.222	-14.8175	0.51677	2.04105e-19	1.26938e-14
4	6504975	bio5	-92.8451	80.306	59.4192	0	0.345492	0.301907	0.286869	0.287406	0.426112	189.69	196.626	14.6392	-0.517746	3.20697e-19	1.27419e-14
13	23572406	bio10	-106.172	74.6156	59.4184	0	0.342526	0.260021	0.246082	0.271063	0.38527	216.344	223.271	10.6399	-0.453529	5.71909e-18	1.27471e-14
1	55287879	bio15	-68.1956	72.9991	49.9857	0	0.377889	0.348627	0.329524	0.271951	0.455047	140.391	147.267	8.13375	-0.0878324	1.29708e-17	1.54869e-12
1	51004364	bio19	-127.328	64.0448	49.9331	0	0.25082	0.200956	0.188405	0.241229	0.323002	258.656	265.549	-1.77702	0.0173722	1.21622e-15	1.5908e-12
34	2175971	bio10	-101.424	76.435	59.416	0	0.363802	0.273684	0.259361	0.282747	0.402158	206.847	213.723	11.1662	-0.472894	2.27584e-18	1.27626e-14
9	24499528	bio10	-109.887	77.5058	59.4051	0	0.342204	0.260717	0.247262	0.280941	0.391411	223.773	230.692	11.0846	-0.462426	1.32333e-18	1.28339e-14
3	22395714	bio10	-80.85	78.4602	59.4013	0	0.398295	0.326699	0.310044	0.284876	0.443955	165.7	172.611	11.4828	-0.516261	8.1627e-19	1.28585e-14
10	34074151	bio10	-107.272	75.0583	59.4005	0	0.345009	0.259177	0.245365	0.273413	0.385962	218.544	225.464	-10.6844	0.452574	4.57019e-18	1.28638e-14
37	3516789	bio10	-95.1096	74.4076	59.4001	0	0.369232	0.281179	0.266064	0.275382	0.403811	194.219	201.104	10.8944	-0.47373	6.35444e-18	1.28663e-14
5	29334136	bio10	-87.7269	75.952	59.3986	0	0.369371	0.302109	0.286199	0.275179	0.419885	179.454	186.381	-10.9694	0.489934	2.90641e-18	1.28763e-14
1	51224897	bio19	-122.972	64.0103	49.8956	0	0.263164	0.206516	0.193611	0.247602	0.331103	249.943	256.775	-2.37223	0.0175003	1.23771e-15	1.62151e-12
21	18416953	bio5	-100.873	84.5071	59.377	0	0.394151	0.295217	0.281244	0.302048	0.428918	205.747	212.666	-15.6491	0.535955	3.82831e-20	1.30183e-14
7	901961	bio5	-95.2077	85.9852	59.3749	0	0.404633	0.311089	0.296617	0.310804	0.445431	194.415	201.3	-15.9038	0.54697	1.81289e-20	1.30319e-14
9	37364829	bio10	-106.932	79.5963	59.3714	0	0.364551	0.271234	0.257604	0.290424	0.404639	217.863	224.757	11.5943	-0.480864	4.59286e-19	1.30553e-14
21	18579717	bio10	-109.675	91.5103	59.3706	0	0.385511	0.294378	0.28151	0.323667	0.440294	223.35	230.261	13.1367	-0.528225	1.11014e-21	1.30606e-14
25	5882726	bio5	-101.282	87.1697	59.366	0	0.388426	0.300861	0.287055	0.314329	0.439798	206.564	213.449	15.8817	-0.539641	9.95985e-21	1.3091e-14
11	2152589	bio5	-79.0379	84.7157	59.3647	0	0.415547	0.348924	0.332449	0.303741	0.470416	162.076	168.987	15.7824	-0.566208	3.44497e-20	1.30998e-14
26	11394564	bio10	-81.1845	79.653	59.3643	0	0.37322	0.329115	0.312587	0.284431	0.445617	166.369	173.314	-11.504	0.519886	4.46286e-19	1.31021e-14
16	2853577	bio10	-110.234	76.1331	59.3613	0	0.343835	0.256685	0.243199	0.275735	0.38541	224.468	231.396	10.8369	-0.454549	2.65176e-18	1.31222e-14
29	8011016	bio5	-86.745	81.7095	59.3603	0	0.37376	0.320179	0.304505	0.294738	0.443893	177.49	184.401	-15.1793	0.539007	1.57636e-19	1.31289e-14
13	12921823	bio8	-95.2639	80.8177	59.3557	0	0.338024	0.297841	0.283099	0.29415	0.426609	194.528	201.421	13.5517	-0.5132	2.47536e-19	1.31598e-14
5	20610724	bio5	-105.106	90.3734	59.3527	0	0.38871	0.300659	0.287351	0.320373	0.442978	214.211	221.122	16.4143	-0.551842	1.97199e-21	1.31801e-14
9	30593800	bio5	-99.13	106.371	59.3474	0	0.423767	0.349179	0.336048	0.36652	0.502436	202.26	209.162	19.6789	-0.65123	6.11569e-25	1.32156e-14
9	22229276	bio10	-78.7596	80.8719	59.3458	0	0.393102	0.33924	0.322461	0.290133	0.456306	161.519	168.447	11.7087	-0.529665	2.40835e-19	1.32259e-14
22	17542277	bio5	-104.316	83.327	59.3368	0	0.366024	0.285407	0.271706	0.297479	0.419115	212.632	219.56	-15.1094	0.517414	6.95432e-20	1.3287e-14
25	1318363	bio10	-96.6665	75.4517	59.3348	0	0.360619	0.280714	0.265832	0.281743	0.406922	197.333	204.192	11.1587	-0.478536	3.74464e-18	1.33002e-14
16	14696836	bio10	-99.5268	73.5528	59.334	0	0.318469	0.269813	0.25514	0.269721	0.391995	203.054	209.964	10.5049	-0.456422	9.79798e-18	1.33057e-14
1	48862137	bio15	-58.7983	79.8839	49.8811	0	0.453063	0.404515	0.38426	0.289214	0.507407	121.597	128.507	-9.20893	0.0981149	3.97064e-19	1.63355e-12
1	50064578	bio14	-125.074	62.7704	49.875	0	0.259412	0.200597	0.187814	0.237943	0.320696	254.148	261.033	1.76162	-0.0799732	2.32264e-15	1.63862e-12
1	28355828	bio10	-106.798	74.0647	59.3272	0	0.335141	0.257472	0.243567	0.268391	0.381822	217.597	224.533	10.5262	-0.449383	7.55973e-18	1.33519e-14
24	14585809	bio10	-73.6912	84.5707	59.3247	0	0.411543	0.364603	0.347358	0.303309	0.482294	151.382	158.293	-12.3783	0.560427	3.70715e-20	1.33685e-14
4	6715713	bio10	-73.8089	83.0125	59.3242	0	0.400523	0.359937	0.342594	0.301878	0.478009	151.618	158.503	-12.1897	0.550657	8.15371e-20	1.3372e-14
8	24388089	bio10	-88.6187	75.6834	59.323	0	0.351691	0.299238	0.283422	0.271427	0.415702	181.237	188.19	-10.8755	0.487227	3.32991e-18	1.33805e-14
1	17387384	bio17	-128.628	66.0851	49.8672	0	0.261507	0.204382	0.192011	0.244233	0.327426	261.256	268.184	2.83108	-0.0228703	4.31874e-16	1.64509e-12
1	17387384	bio17	-128.628	66.0851	49.8672	0	0.261507	0.204382	0.192011	0.244233	0.327426	261.256	268.184	-2.83108	0.0228703	4.31874e-16	1.64509e-12
1	24143607	bio5	-76.0029	85.4715	59.3136	0	0.417362	0.359914	0.343071	0.305986	0.479942	156.006	162.916	-16.0343	0.576513	2.35067e-20	1.34448e-14
3	22442193	bio10	-76.3899	80.1508	59.306	0	0.415672	0.344097	0.326925	0.294241	0.462078	156.78	163.656	11.8846	-0.534814	3.46891e-19	1.34965e-14
1	60766029	bio19	-122.427	66.0061	49.8621	0	0.259701	0.212334	0.199466	0.245785	0.334348	248.854	255.765	1.53813	-0.0182343	4.49533e-16	1.6494e-12
19	8598652	bio10	-78.938	80.5151	59.2988	0	0.384564	0.337744	0.320964	0.289059	0.454617	161.876	168.804	-11.702	0.528995	2.88497e-19	1.35457e-14
1	47478747	bio14	-123.59	63.6795	49.8615	0	0.246994	0.204849	0.191982	0.238248	0.324096	251.181	258.091	1.67572	-0.0825061	1.46398e-15	1.64988e-12
11	2170773	bio10	-84.5214	77.2279	59.2941	0	0.387506	0.313589	0.297347	0.298305	0.440716	173.043	179.812	-11.342	0.497735	1.52328e-18	1.35783e-14
1	28187582	bio12	-74.6971	77.5545	49.8406	0	0.40198	0.341727	0.324102	0.28728	0.456862	153.394	160.262	-3.61236	0.0047442	1.29108e-18	1.66753e-12
13	20049044	bio10	-103.106	75.1574	59.2832	0	0.346188	0.267113	0.252897	0.27571	0.393263	210.211	217.114	10.9306	-0.464599	4.34646e-18	1.36537e-14
1	61189053	bio17	-132.405	62.7919	49.8087	0	0.252056	0.191671	0.179462	0.232752	0.310752	268.81	275.746	-2.11907	0.021258	2.2974e-15	1.69494e-12
11	16338568	bio5	-82.6723	83.0594	59.2812	0	0.408934	0.334372	0.31827	0.297735	0.456287	169.345	176.264	-15.4776	0.553594	7.96242e-20	1.36679e-14
14	23513670	bio10	-106.985	74.6969	59.269	0	0.337298	0.258766	0.244909	0.271314	0.38446	217.969	224.897	-10.7179	0.45493	5.48816e-18	1.37526e-14
15	3882946	bio10	-102.536	73.9929	59.2672	0	0.343383	0.265146	0.250812	0.270111	0.388638	209.072	215.991	-10.6603	0.45828	7.83983e-18	1.37652e-14
22	260801	bio10	-105.108	76.4301	59.2671	0	0.355947	0.266636	0.252682	0.281699	0.396272	214.215	221.1	-11.0436	0.464431	2.28143e-18	1.37657e-14
15	3338164	bio10	-95.1698	73.9261	59.2631	0	0.345017	0.279742	0.264605	0.270885	0.400271	194.34	201.25	10.7133	-0.469563	8.1096e-18	1.37938e-14
15	6763368	bio8	-114.187	76.2575	59.2615	0	0.315802	0.250328	0.237197	0.279122	0.382629	232.373	239.275	-11.6971	0.46247	2.48989e-18	1.38054e-14
21	8847463	bio10	-108.874	89.2637	59.2611	0	0.383003	0.29075	0.277721	0.320517	0.435915	221.748	228.633	12.8273	-0.516897	3.45546e-21	1.38081e-14
22	1593335	bio10	-109.528	77.4273	59.2607	0	0.345856	0.261152	0.247661	0.281713	0.392177	223.056	229.966	-11.1043	0.462904	1.37699e-18	1.3811e-14
16	7669675	bio5	-102.817	96.6304	59.2565	0	0.414843	0.319689	0.306456	0.339477	0.467134	209.633	216.535	-17.8072	0.593855	8.35565e-23	1.38404e-14
1	55310332	bio15	-76.8777	68.0603	49.7488	0	0.388692	0.306833	0.2888	0.248713	0.410259	157.755	164.7	7.43986	-0.0798508	1.58574e-16	1.74747e-12
1	55850260	bio15	-76.6048	67.8258	49.7028	0	0.391688	0.306855	0.288758	0.249786	0.410807	157.21	164.137	7.38465	-0.0793625	1.78598e-16	1.78889e-12
7	18146242	bio10	-99.6104	74.0763	59.2397	0	0.339833	0.271047	0.256411	0.273339	0.394936	203.221	210.114	-10.7182	0.462173	7.51535e-18	1.39587e-14
21	17409043	bio5	-94.7794	95.2418	59.2345	0	0.43	0.334416	0.320371	0.347597	0.481995	193.559	200.373	18.0694	-0.605481	1.68496e-22	1.39957e-14
1	37799662	bio14	-109.958	67.532	49.7015	0	0.260015	0.234936	0.221021	0.254438	0.35664	223.916	230.792	1.49822	-0.0908859	2.07298e-16	1.79007e-12
15	19981490	bio5	-107.811	90.7873	59.2273	0	0.390212	0.296294	0.28324	0.320453	0.439868	219.622	226.541	16.4975	-0.551854	1.59979e-21	1.40471e-14
22	7936790	bio5	-89.5694	81.2437	59.2251	0	0.36203	0.312017	0.296655	0.292288	0.436391	183.139	190.058	-15.1351	0.534336	1.99534e-19	1.40626e-14
19	13012834	bio5	-95.7281	80.3566	59.2172	0	0.370591	0.295632	0.280916	0.288581	0.421954	195.456	202.384	14.677	-0.514353	3.1259e-19	1.41194e-14
8	24414628	bio10	-83.6631	77.3702	59.2159	0	0.367617	0.316189	0.299842	0.277534	0.432076	171.326	178.271	-11.211	0.505108	1.41736e-18	1.41288e-14
5	43174145	bio5	-69.963	92.8984	59.2136	0	0.468422	0.399006	0.381826	0.325401	0.518868	143.926	150.854	-17.2307	0.623555	5.50491e-22	1.41452e-14
1	5303715	bio17	-128.224	62.8287	49.6537	0	0.253473	0.196784	0.184256	0.2346	0.315752	260.448	267.367	1.8935	-0.0216065	2.25487e-15	1.83426e-12
13	11936910	bio10	-101.388	75.3378	59.2054	0	0.351722	0.270888	0.256506	0.283483	0.400467	206.776	213.617	10.7996	-0.458495	3.96692e-18	1.42045e-14
16	17560788	bio10	-77.1688	81.7399	59.2042	0	0.381813	0.346242	0.329298	0.291705	0.46252	158.338	165.274	-11.8876	0.538706	1.55227e-19	1.42129e-14
1	4282925	bio10	-76.782	80.7282	59.2006	0	0.40192	0.344562	0.327489	0.292822	0.461751	157.564	164.466	-11.8835	0.535836	2.58998e-19	1.42394e-14
11	1849169	bio10	-109.896	77.4875	59.1965	0	0.345494	0.260656	0.2472	0.280885	0.391332	223.792	230.711	-11.2212	0.467229	1.33568e-18	1.4269e-14
5	43174145	bio10	-73.1055	86.6134	59.1898	0	0.443699	0.372012	0.354831	0.307194	0.489836	150.211	157.139	-12.5278	0.568581	1.3195e-20	1.43176e-14
27	8805102	bio10	-100.82	74.2214	59.1887	0	0.346012	0.269053	0.254553	0.272795	0.393114	205.64	212.542	10.7602	-0.462771	6.98284e-18	1.43252e-14
1	4293181	bio12	-114.516	67.4507	49.6341	0	0.281413	0.227503	0.214011	0.250426	0.348623	233.032	239.943	-3.43646	0.00357447	2.16022e-16	1.85266e-12
18	17049943	bio10	-94.4063	73.8241	59.1877	0	0.352861	0.281088	0.265858	0.269587	0.400612	192.813	199.732	10.6922	-0.470339	8.53971e-18	1.43329e-14
1	31340790	bio15	-92.3253	64.7489	49.6341	0	0.292095	0.259619	0.243581	0.239061	0.367293	188.651	195.587	-6.40532	0.0717069	8.50788e-16	1.85269e-12
32	1179323	bio10	-71.6237	84.5722	59.1808	0	0.42115	0.371224	0.353667	0.306576	0.488941	147.247	154.132	12.4691	-0.564384	3.70443e-20	1.43832e-14
15	25916200	bio10	-80.4347	78.8199	59.1796	0	0.367631	0.328842	0.312154	0.287006	0.44668	164.869	171.771	-11.4864	0.517485	6.80396e-19	1.4392e-14
1	21677665	bio5	-106.162	93.7633	59.1794	0	0.392837	0.306329	0.293261	0.327869	0.45121	216.324	223.251	17.1384	-0.572604	3.55601e-22	1.43934e-14
4	41060895	bio10	-114.432	80.487	59.1742	0	0.352724	0.260181	0.24725	0.28795	0.395047	232.863	239.799	11.5111	-0.471616	2.9263e-19	1.44312e-14
1	55836004	bio15	-78.9061	67.0555	49.5938	0	0.381807	0.2982	0.280412	0.245535	0.401692	161.812	168.757	7.27305	-0.0782953	2.63965e-16	1.89108e-12
22	4815501	bio5	-71.5193	89.3513	59.1577	0	0.4305	0.384489	0.367276	0.316288	0.503634	147.039	153.958	-16.6929	0.603741	3.30574e-21	1.45526e-14
1	5305631	bio16	-122.979	71.1486	49.5891	0	0.326228	0.224368	0.211754	0.263141	0.35388	249.958	256.86	4.7536	-0.00913471	3.31309e-17	1.89561e-12
26	9719282	bio10	-98.8608	73.4801	59.1422	0	0.352055	0.270943	0.256194	0.268517	0.3922	201.722	208.641	10.6155	-0.461793	1.01656e-17	1.46681e-14
11	24347557	bio10	-85.7633	76.3759	59.1418	0	0.370514	0.308089	0.291953	0.278478	0.426238	175.527	182.437	11.0141	-0.493448	2.3449e-18	1.46713e-14
21	9011676	bio10	-104.385	77.127	59.1391	0	0.364511	0.269772	0.255781	0.284901	0.400429	212.77	219.646	11.346	-0.476094	1.6031e-18	1.46914e-14
16	8492724	bio10	-110.657	90.5051	59.1273	0	0.387138	0.290249	0.277421	0.320755	0.435691	225.313	232.224	13.0331	-0.523566	1.84505e-21	1.47797e-14
27	3876132	bio8	-110.801	75.9967	59.1256	0	0.323856	0.255366	0.241925	0.279328	0.386492	225.603	232.496	-11.9041	0.465511	2.84144e-18	1.47924e-14
7	31585189	bio5	-84.6631	81.5697	59.1244	0	0.379015	0.325114	0.309171	0.293269	0.446933	173.326	180.245	-15.0994	0.539041	1.69188e-19	1.4801e-14
14	23493477	bio10	-108.699	80.2008	59.1229	0	0.363641	0.269493	0.256052	0.29227	0.404399	221.399	228.292	11.5677	-0.47716	3.38227e-19	1.48124e-14
2	60678110	bio10	-108.288	84.2263	59.1223	0	0.368331	0.280006	0.266708	0.306637	0.420284	220.575	227.452	-12.2381	0.498686	4.41253e-20	1.48169e-14
1	17387384	bio14	-129.627	64.0882	49.5217	0	0.254196	0.198206	0.185835	0.23781	0.318817	263.253	270.181	-2.68731	0.0830044	1.18975e-15	1.96194e-12
9	23861704	bio10	-104.436	84.8726	59.1197	0	0.373425	0.288934	0.275316	0.313084	0.430414	212.872	219.713	12.4103	-0.506685	3.18217e-20	1.48364e-14
8	4435463	bio5	-95.4638	79.3959	59.1181	0	0.36931	0.293707	0.27891	0.284665	0.418394	194.928	201.864	14.4492	-0.508987	5.08308e-19	1.48488e-14
19	3129540	bio2	-84.1748	78.001	59.1176	0	0.398601	0.316626	0.300389	0.281445	0.434391	172.35	179.277	-11.1596	1.0483	1.02986e-18	1.48527e-14
35	3138189	bio5	-95.2682	81.441	59.117	0	0.354484	0.29944	0.284733	0.294982	0.428262	194.536	201.439	-14.9771	0.521787	1.80574e-19	1.48568e-14
5	43474551	bio5	-99.121	82.0096	59.1126	0	0.362672	0.292629	0.278356	0.295642	0.423496	202.242	209.153	-15.0944	0.521545	1.35425e-19	1.48902e-14
5	24803251	bio10	-100.176	73.5884	59.1053	0	0.352093	0.268628	0.254027	0.270817	0.391692	204.353	211.255	-10.5521	0.456948	9.62296e-18	1.49458e-14
7	30075826	bio10	-105.819	73.573	59.0948	0	0.32399	0.257959	0.243934	0.267836	0.381879	215.639	222.567	-10.4859	0.448809	9.69814e-18	1.50257e-14
1	17387384	bio14	-129.627	64.0882	49.5217	0	0.254196	0.198206	0.185835	0.23781	0.318817	263.253	270.181	2.68731	-0.0830044	1.18975e-15	1.96194e-12
1	35309331	bio10	-106.367	75.3979	59.0814	0	0.340661	0.261678	0.247796	0.276458	0.389577	216.734	223.636	-10.8906	0.459787	3.848e-18	1.51285e-14
1	4342968	bio16	-110.291	75.274	49.4863	0	0.338314	0.254428	0.240908	0.272115	0.381638	224.582	231.518	-4.67547	0.0101771	4.09712e-18	1.99766e-12
13	23577423	bio5	-101.628	81.576	59.061	0	0.370518	0.2864	0.272357	0.295391	0.418701	207.256	214.158	14.7911	-0.509273	1.68648e-19	1.52861e-14
1	4308065	bio14	-128.003	62.2276	49.473	0	0.251596	0.195541	0.182972	0.235262	0.315229	260.005	266.899	-1.95082	0.0802958	3.05973e-15	2.01119e-12
22	8547125	bio5	-95.9102	82.921	59.0566	0	0.366509	0.301815	0.287256	0.307126	0.436576	195.82	202.662	15.4398	-0.531583	8.53973e-20	1.532e-14
9	20386299	bio5	-86.7278	80.9228	59.0551	0	0.359019	0.31812	0.302395	0.289258	0.439515	177.456	184.392	-14.9816	0.534694	2.34712e-19	1.53316e-14
28	8545991	bio10	-104.379	74.6382	59.0521	0	0.343015	0.263371	0.249257	0.276105	0.390654	212.757	219.642	10.7158	-0.455197	5.65375e-18	1.53549e-14
7	30075826	bio5	-102.208	80.7957	59.052	0	0.352099	0.283283	0.269258	0.289904	0.413343	208.416	215.344	-14.655	0.506528	2.50302e-19	1.53558e-14
7	7674591	bio10	-79.1495	76.8545	59.051	0	0.414965	0.326827	0.309817	0.285098	0.444164	162.299	169.166	-11.7515	0.523168	1.84028e-18	1.53636e-14
3	49095583	bio10	-112.329	82.9055	59.0379	0	0.349206	0.269556	0.25655	0.297275	0.407309	228.658	235.578	11.958	-0.487561	8.60697e-20	1.54668e-14
7	776149	bio10	-111.681	82.1602	59.0358	0	0.345348	0.268917	0.255825	0.296095	0.406164	227.362	234.273	-11.8714	0.485178	1.25491e-19	1.5483e-14
1	51866704	bio15	-74.74	68.0834	49.4552	0	0.37665	0.312936	0.294551	0.251524	0.416578	153.48	160.399	7.52403	-0.0811509	1.56724e-16	2.02949e-12
9	20401469	bio5	-92.1149	79.5351	59.0321	0	0.353513	0.301538	0.286373	0.285085	0.424608	188.23	195.166	-14.5394	0.51551	4.73729e-19	1.5512e-14
13	23568132	bio10	-105.928	74.6459	59.0315	0	0.341956	0.260542	0.246581	0.274119	0.387394	215.856	222.758	10.7044	-0.453935	5.63189e-18	1.55168e-14
8	24384832	bio10	-89.9064	74.5655	59.0197	0	0.353132	0.293128	0.277404	0.269935	0.410155	183.813	190.749	-10.8268	0.482518	5.866e-18	1.56103e-14
1	1214440	bio13	-104.628	74.1386	49.4355	0	0.404244	0.261608	0.247494	0.274538	0.388436	213.257	220.142	5.9761	-0.0327508	7.2822e-18	2.04999e-12
3	54881844	bio5	-68.8984	93.0061	59.0095	0	0.461015	0.402968	0.385637	0.323472	0.521036	141.797	148.741	-17.3986	0.630264	5.21336e-22	1.56911e-14
18	650812	bio10	-81.2923	77.1047	59.0079	0	0.375828	0.321686	0.304998	0.281738	0.438482	166.585	173.487	11.2805	-0.507376	1.62134e-18	1.57039e-14
1	49970172	bio14	-110.173	68.524	49.4131	0	0.270348	0.237215	0.223368	0.253857	0.358041	224.345	231.256	1.42754	-0.092415	1.25342e-16	2.07356e-12
9	37748643	bio10	-74.6672	83.0555	59.0022	0	0.426338	0.357397	0.340185	0.297723	0.474073	153.334	160.254	-12.1077	0.549247	7.97828e-20	1.57498e-14
13	8442066	bio5	-76.985	85.3265	59.0013	0	0.396818	0.356572	0.339857	0.301287	0.475126	157.97	164.914	-15.933	0.575226	2.52952e-20	1.57569e-14
22	8125924	bio5	-81.0089	82.8615	58.9999	0	0.378817	0.338377	0.322042	0.299267	0.460123	166.018	172.92	15.6987	-0.559517	8.80109e-20	1.5768e-14
26	11394564	bio5	-78.8627	84.2966	58.9988	0	0.391273	0.348301	0.331774	0.298257	0.467278	161.725	168.67	-15.633	0.564311	4.25838e-20	1.57764e-14
11	1905273	bio5	-105.175	94.496	58.9982	0	0.388908	0.30998	0.296859	0.329953	0.45498	214.349	221.277	-17.3264	0.57893	2.4559e-22	1.57813e-14
11	11539999	bio10	-101.251	73.3521	58.9978	0	0.340843	0.26591	0.251409	0.26715	0.387577	206.501	213.429	-10.607	0.458245	1.08465e-17	1.57848e-14
2	60491035	bio10	-113.645	78.7971	58.9957	0	0.33689	0.257434	0.244366	0.283865	0.390652	231.29	238.218	-11.2761	0.464347	6.88269e-19	1.58018e-14
14	23510189	bio10	-101.577	73.9181	58.9933	0	0.344999	0.266783	0.252346	0.272843	0.39141	207.154	214.047	10.6975	-0.459031	8.14272e-18	1.58206e-14
13	28167071	bio10	-100.647	73.2876	58.9904	0	0.337261	0.266906	0.252339	0.268893	0.389307	205.294	212.205	-10.5724	0.456469	1.1207e-17	1.58444e-14
35	3821991	bio5	-83.9969	81.8748	58.9837	0	0.403996	0.327671	0.311663	0.296293	0.450422	171.994	178.896	15.3849	-0.547624	1.44988e-19	1.58984e-14
3	22472303	bio10	-89.4564	74.6672	58.9823	0	0.372276	0.294452	0.278678	0.276196	0.414473	182.913	189.798	10.886	-0.481835	5.57151e-18	1.59099e-14
1	47994286	bio14	-128.81	62.089	49.3511	0	0.246858	0.194204	0.181693	0.235691	0.314493	261.621	268.506	-2.11913	0.0802621	3.28279e-15	2.14017e-12
25	5948596	bio10	-85.3288	76.1789	58.9725	0	0.362348	0.308621	0.292416	0.274888	0.424816	174.658	181.594	-11.0577	0.497003	2.591e-18	1.59891e-14
3	46152711	bio2	-98.2069	78.0604	58.9694	0	0.376404	0.2844	0.269826	0.280622	0.409116	200.414	207.35	10.1379	-0.981099	9.9936e-19	1.60147e-14
4	39625411	bio10	-91.2136	73.8389	58.966	0	0.359839	0.288134	0.272525	0.26866	0.40559	186.427	193.355	-10.671	0.474315	8.47608e-18	1.6042e-14
16	8932392	bio10	-111.617	87.6261	58.9658	0	0.355151	0.281883	0.269015	0.312347	0.424895	227.234	234.145	12.6478	-0.509958	7.90732e-21	1.60438e-14
1	1141681	bio17	-128.623	62.1888	49.3346	0	0.250652	0.194684	0.182162	0.23338	0.31341	261.246	268.157	1.90879	-0.021344	3.12054e-15	2.15826e-12
25	11329418	bio5	-100.078	86.3454	58.9617	0	0.376462	0.301378	0.287416	0.309667	0.437631	204.157	211.059	-16.0416	0.546768	1.51103e-20	1.60768e-14
1	31367986	bio14	-123.515	62.8365	49.334	0	0.251684	0.202786	0.189878	0.237267	0.321933	251.029	257.922	1.67067	-0.0815205	2.24598e-15	2.15894e-12
9	37579529	bio10	-104.023	97.9759	58.9557	0	0.415202	0.320159	0.307088	0.345667	0.470848	212.047	218.932	14.1905	-0.568512	4.23498e-23	1.6126e-14
5	20403791	bio5	-105.003	82.7852	58.9541	0	0.357002	0.282745	0.269083	0.296915	0.416826	214.006	220.925	15.0162	-0.513036	9.14732e-20	1.61395e-14
1	52389118	bio14	-126.365	65.6181	49.3337	0	0.252993	0.206121	0.193556	0.241847	0.327261	256.729	263.666	2.98335	-0.0860946	5.4735e-16	2.15922e-12
21	12060528	bio5	-62.3212	101.986	58.9524	0	0.49612	0.450013	0.432363	0.352076	0.568985	128.642	135.562	-19.087	0.689591	5.59252e-24	1.61535e-14
3	41187456	bio6	-42.1724	99.8033	58.9521	0	0.625707	0.541973	0.520252	0.342521	0.635815	88.3447	95.2892	3.0274	0.19149	1.68305e-23	1.61556e-14
7	16579037	bio10	-91.4049	73.9855	58.9499	0	0.359658	0.288111	0.272534	0.268147	0.405301	186.81	193.746	-10.6853	0.475427	7.8691e-18	1.61734e-14
1	48372106	bio19	-97.2262	80.9904	49.2677	0	0.299171	0.294037	0.279515	0.300078	0.426965	198.452	205.302	-1.503	0.0240876	2.26814e-19	2.23312e-12
13	28709196	bio5	-92.284	79.6977	58.9479	0	0.353802	0.301582	0.286445	0.288648	0.426519	188.568	195.479	14.6632	-0.517826	4.36312e-19	1.61906e-14
11	24297524	bio10	-71.4468	88.1798	58.9409	0	0.452072	0.38161	0.364299	0.316197	0.501384	146.894	153.787	12.7652	-0.578372	5.97671e-21	1.62483e-14
4	6667784	bio10	-69.2534	88.9466	58.9376	0	0.425816	0.391054	0.373468	0.312918	0.507161	142.507	149.443	-12.9938	0.590678	4.0562e-21	1.62748e-14
9	33010977	bio8	-107.493	76.0729	58.9374	0	0.337132	0.261366	0.247623	0.282653	0.392874	218.986	225.854	12.1617	-0.475576	2.73388e-18	1.62769e-14
2	57112415	bio5	-105.568	83.9569	58.928	0	0.368312	0.28451	0.270955	0.299352	0.419491	215.136	222.064	15.259	-0.519787	5.05678e-20	1.63552e-14
16	8353556	bio2	-104.997	81.7876	58.9268	0	0.407915	0.280305	0.266596	0.29082	0.411619	213.993	220.938	-9.99237	0.995702	1.51523e-19	1.63652e-14
7	30865324	bio10	-86.2157	74.9672	58.9261	0	0.348651	0.303022	0.286853	0.275119	0.420564	176.431	183.334	-11.0608	0.492393	4.78608e-18	1.63708e-14
6	27976135	bio10	-101.317	72.4577	58.9227	0	0.321417	0.263395	0.248855	0.262467	0.383047	206.633	213.578	-10.3513	0.451209	1.70655e-17	1.63989e-14
1	61053549	bio14	-130.719	61.5699	49.2674	0	0.254396	0.190615	0.178231	0.23135	0.309078	265.437	272.348	-2.04953	0.0794147	4.27311e-15	2.23343e-12
9	30584589	bio5	-93.8149	108.715	58.9211	0	0.439849	0.366852	0.353355	0.377951	0.520701	191.63	198.497	20.0721	-0.666086	1.87413e-25	1.6412e-14
30	3267531	bio10	-109.653	80.8607	58.917	0	0.35387	0.269386	0.25606	0.29428	0.405468	223.306	230.2	11.7683	-0.483361	2.42206e-19	1.64465e-14
7	33701566	bio10	-102.705	87.7329	58.907	0	0.381861	0.299283	0.285638	0.324069	0.444039	209.41	216.234	12.8538	-0.521663	7.49184e-21	1.65299e-14
35	3768915	bio10	-108.907	84.7691	58.906	0	0.3575	0.280152	0.266932	0.30607	0.420068	221.814	228.707	-12.3045	0.50105	3.35326e-20	1.65388e-14
21	9738565	bio10	-87.0913	74.7204	58.9011	0	0.369897	0.300199	0.284128	0.271386	0.416432	178.183	185.11	-10.9234	0.488271	5.42333e-18	1.65799e-14
28	10773790	bio10	-98.7761	72.7712	58.8984	0	0.340218	0.269201	0.254403	0.264387	0.388591	201.552	208.488	-10.5304	0.459822	1.45583e-17	1.66028e-14
1	48385266	bio12	-113.729	66.8689	49.2529	0	0.285056	0.227193	0.213603	0.247646	0.346748	231.457	238.377	-3.39465	0.00358479	2.90173e-16	2.25e-12
4	41755971	bio5	-89.7497	79.6659	58.8971	0	0.373342	0.307394	0.29196	0.285479	0.429313	183.499	190.435	-14.6474	0.52163	4.43396e-19	1.6614e-14
1	48394026	bio14	-115.308	64.0005	49.2384	0	0.260097	0.217234	0.203657	0.245682	0.337992	234.615	241.465	-1.59542	0.085101	1.24386e-15	2.2667e-12
18	647732	bio5	-96.2527	80.7919	58.8921	0	0.376242	0.295619	0.280983	0.294071	0.424892	196.505	203.399	14.8896	-0.51852	2.50789e-19	1.66557e-14
29	8558400	bio10	-92.4706	73.762	58.888	0	0.355845	0.285122	0.26966	0.272353	0.405217	188.941	195.835	10.8125	-0.475429	8.81253e-18	1.66904e-14
11	24297524	bio5	-68.3319	94.4096	58.8865	0	0.467849	0.40857	0.391259	0.334314	0.530112	140.664	147.557	17.5692	-0.634946	2.56551e-22	1.67034e-14
3	22958114	bio5	-92.0902	79.5846	58.886	0	0.377511	0.301726	0.286561	0.285234	0.424831	188.18	195.116	-14.6773	0.518965	4.62004e-19	1.6708e-14
13	12103216	bio10	-112.743	78.0805	58.884	0	0.344022	0.257211	0.244034	0.281687	0.389227	229.486	236.413	11.1765	-0.461838	9.89234e-19	1.67247e-14
9	28191328	bio5	-82.6882	81.9435	58.8795	0	0.375921	0.331326	0.315153	0.291284	0.450731	169.376	176.321	-15.3252	0.550096	1.40031e-19	1.67633e-14
1	1214440	bio16	-103.06	77.2745	49.2368	0	0.389284	0.272674	0.258559	0.28432	0.402277	210.121	217.006	4.98309	-0.0108595	1.48776e-18	2.26855e-12
1	37799662	bio19	-108.029	71.3911	49.2351	0	0.266081	0.248361	0.234446	0.266843	0.374028	220.057	226.933	1.40794	-0.0207732	2.92997e-17	2.27048e-12
5	29327132	bio5	-80.5001	82.7484	58.8748	0	0.39125	0.339483	0.323072	0.295755	0.459245	165	171.928	-15.6137	0.559623	9.31908e-20	1.68033e-14
5	43056229	bio5	-90.4291	80.0785	58.8697	0	0.371488	0.306889	0.291559	0.287742	0.430102	184.858	191.786	14.8544	-0.525292	3.59833e-19	1.68467e-14
26	11298941	bio5	-94.6884	82.6227	58.8696	0	0.38044	0.30376	0.289055	0.301786	0.43515	193.377	200.253	15.3099	-0.530589	9.93102e-20	1.68479e-14
7	30797289	bio10	-87.059	75.2815	58.8641	0	0.346246	0.301851	0.285812	0.272138	0.418112	178.118	185.054	-10.8868	0.488623	4.08169e-18	1.68944e-14
1	24160257	bio5	-92.3364	79.0922	58.8632	0	0.361051	0.299859	0.284694	0.283747	0.422617	188.673	195.609	-14.4752	0.513326	5.92775e-19	1.69028e-14
1	5313012	bio16	-122.056	70.3652	49.2088	0	0.332718	0.223753	0.211034	0.259705	0.351343	248.111	255.022	4.58998	-0.00906327	4.92815e-17	2.30111e-12
11	24657077	bio5	-104.144	85.9627	58.8583	0	0.346683	0.29214	0.278547	0.308532	0.430212	212.289	219.191	15.7635	-0.534092	1.83365e-20	1.69445e-14
9	28191328	bio10	-85.7597	75.8006	58.853	0	0.361631	0.306488	0.290315	0.272754	0.422057	175.519	182.464	-11.0539	0.496658	3.138e-18	1.69904e-14
10	12079072	bio5	-76.1046	85.268	58.8499	0	0.424714	0.359058	0.342214	0.305382	0.478995	156.209	163.12	-15.983	0.576002	2.60542e-20	1.70172e-14
18	3677867	bio10	-109.067	75.4216	58.8476	0	0.335165	0.256925	0.243299	0.27553	0.385473	222.134	229.045	10.8416	-0.455411	3.80199e-18	1.70368e-14
9	22226106	bio10	-110.755	77.1871	58.8466	0	0.339407	0.258412	0.245021	0.279965	0.389131	225.51	232.429	-11.0904	0.46107	1.55502e-18	1.70458e-14
16	17777275	bio10	-108.622	75.548	58.8436	0	0.312511	0.258027	0.244365	0.274926	0.385956	221.243	228.162	-10.9143	0.458291	3.56626e-18	1.70713e-14
11	4170501	bio5	-93.7524	80.0921	58.8402	0	0.360542	0.299301	0.284353	0.287783	0.424322	191.505	198.432	-14.8183	0.520481	3.57361e-19	1.71011e-14
18	18023820	bio10	-96.3392	74.0205	58.8322	0	0.364914	0.277543	0.262545	0.274167	0.400362	196.678	203.563	10.9666	-0.47347	7.73117e-18	1.71705e-14
1	55706489	bio15	-73.4227	67.952	49.2038	0	0.400205	0.316354	0.297732	0.250188	0.418696	150.845	157.773	7.63208	-0.0816952	1.67524e-16	2.307e-12
9	22417383	bio10	-107.295	85.9292	58.8306	0	0.379414	0.285936	0.272626	0.310637	0.42686	218.59	225.475	12.5616	-0.511185	1.86493e-20	1.71851e-14
7	18162123	bio10	-105.912	73.3888	58.8289	0	0.335273	0.257313	0.243288	0.267264	0.381063	215.823	222.751	-10.5672	0.451319	1.06471e-17	1.72e-14
13	13892468	bio10	-96.6909	73.0358	58.8288	0	0.348289	0.27414	0.259126	0.268106	0.39444	197.382	204.292	-10.5211	0.461181	1.27316e-17	1.72009e-14
11	4205745	bio2	-73.2057	83.9712	58.8279	0	0.424598	0.364486	0.347124	0.298342	0.479878	150.411	157.348	12.4152	-1.14246	5.02023e-20	1.72085e-14
10	11332359	bio5	-62.5456	97.3513	58.8189	0	0.463158	0.437647	0.419665	0.342702	0.555749	129.091	135.985	18.3661	-0.664058	5.80556e-23	1.72869e-14
7	25182776	bio5	-75.5874	84.915	58.8183	0	0.439476	0.359672	0.34273	0.307604	0.480528	155.175	162.06	15.9175	-0.573156	3.11474e-20	1.72923e-14
22	9068172	bio5	-105.759	92.826	58.8171	0	0.399349	0.305003	0.29186	0.327459	0.450031	215.518	222.429	17.0026	-0.568043	5.71008e-22	1.73034e-14
11	16340173	bio5	-95.4301	79.4633	58.8148	0	0.363805	0.293956	0.279159	0.284868	0.418693	194.86	201.796	-14.8131	0.519559	4.91267e-19	1.73232e-14
3	57572824	bio10	-81.5688	77.4915	58.8111	0	0.382718	0.322037	0.305414	0.280897	0.438335	167.138	174.057	-11.3859	0.512717	1.33293e-18	1.73563e-14
1	55335804	bio15	-80.4446	65.7389	49.1421	0	0.36691	0.290074	0.272424	0.24402	0.394357	164.889	171.808	7.0753	-0.0767375	5.14808e-16	2.38076e-12
16	17475504	bio10	-72.6384	83.8334	58.8075	0	0.392156	0.365909	0.34845	0.30111	0.482276	149.277	156.187	-12.3279	0.559494	5.38264e-20	1.73873e-14
9	10793038	bio10	-112.046	76.8031	58.802	0	0.32982	0.255249	0.241955	0.277788	0.385516	228.092	235.019	11.0714	-0.460052	1.88884e-18	1.74363e-14
9	37769650	bio10	-100.744	73.0936	58.798	0	0.348379	0.2662	0.251632	0.268286	0.38843	205.488	212.399	10.5803	-0.456613	1.23644e-17	1.74717e-14
27	10158963	bio5	-72.63	87.1298	58.7973	0	0.429413	0.374929	0.357717	0.309794	0.493293	149.26	156.179	-16.4326	0.593937	1.01629e-20	1.74777e-14
25	6746155	bio8	-100.991	76.9126	58.7936	0	0.337404	0.275776	0.261433	0.282168	0.403415	205.983	212.876	-12.8351	0.491323	1.78696e-18	1.75107e-14
30	3218430	bio10	-111.421	84.0076	58.7906	0	0.347067	0.273775	0.260739	0.302706	0.413505	226.841	233.743	12.122	-0.492116	4.92866e-20	1.75375e-14
18	4612929	bio10	-105.105	72.7132	58.7881	0	0.330083	0.257007	0.242869	0.263258	0.378571	214.21	221.154	-10.4571	0.450045	1.49931e-17	1.75598e-14
1	4348288	bio2	-71.4817	82.8315	58.787	0	0.470519	0.366844	0.349129	0.299177	0.482103	146.963	153.865	12.5448	-1.16102	8.93535e-20	1.75697e-14
3	22057400	bio2	-89.8393	77.1169	58.7866	0	0.413439	0.300305	0.284728	0.277753	0.41982	183.679	190.615	-10.6231	1.00284	1.61135e-18	1.7573e-14
16	14696836	bio5	-96.5697	79.467	58.7848	0	0.337003	0.291508	0.276835	0.287947	0.418483	197.139	204.05	14.5509	-0.508842	4.90357e-19	1.75899e-14
7	33666303	bio10	-98.5636	75.4875	58.7805	0	0.36549	0.276902	0.262229	0.287168	0.407039	201.127	207.942	11.1139	-0.471721	3.67724e-18	1.76284e-14
13	23631767	bio5	-82.2299	81.4028	58.7789	0	0.398877	0.331091	0.314821	0.292767	0.451286	168.46	175.379	15.1925	-0.544404	1.84098e-19	1.7642e-14
27	9720329	bio10	-108.564	79.1305	58.7778	0	0.356697	0.2671	0.253598	0.288998	0.400762	221.128	228.021	11.4713	-0.474324	5.81399e-19	1.7652e-14
2	540801	bio10	-109.938	88.9585	58.7643	0	0.373172	0.288045	0.275093	0.316251	0.431557	223.877	230.787	-12.9287	0.521629	4.03181e-21	1.77733e-14
1	4286414	bio2	-79.4088	80.0272	58.7633	0	0.402545	0.335059	0.318312	0.286568	0.451307	162.818	169.754	11.5988	-1.07431	3.69288e-19	1.77825e-14
21	17313208	bio5	-103.797	85.9612	58.7623	0	0.391707	0.292828	0.279202	0.307437	0.430111	211.594	218.505	15.9474	-0.541057	1.83498e-20	1.77915e-14
1	55995051	bio12	-107.853	66.7115	49.1408	0	0.257457	0.236216	0.222053	0.249901	0.354985	219.705	226.599	-3.33615	0.00366715	3.14296e-16	2.38238e-12
9	20381777	bio10	-101.622	73.2707	58.755	0	0.339691	0.26498	0.250514	0.26884	0.387803	207.243	214.154	-10.63	0.45772	1.13033e-17	1.78581e-14
13	28703855	bio10	-100.551	85.2781	58.7549	0	0.389933	0.297779	0.283811	0.322535	0.442101	205.103	211.881	12.6823	-0.517304	2.59216e-20	1.78589e-14
39	773713	bio10	-110.708	87.4192	58.7543	0	0.364882	0.283061	0.270109	0.311738	0.425399	225.416	232.327	12.7032	-0.513031	8.77945e-21	1.7864e-14
7	6751799	bio10	-90.1934	73.9914	58.7481	0	0.357884	0.290872	0.275147	0.268165	0.407465	184.387	191.323	-10.717	0.478217	7.84577e-18	1.79203e-14
1	5303715	bio14	-128.817	61.6434	49.1154	0	0.253396	0.193072	0.180544	0.230729	0.310543	261.633	268.553	1.80225	-0.079776	4.11634e-15	2.41335e-12
1	47478747	bio19	-123.137	64.586	49.1023	0	0.24702	0.207765	0.194898	0.241194	0.328103	250.274	257.185	1.51786	-0.0180089	9.24102e-16	2.42957e-12
13	23855555	bio10	-103.238	74.2017	58.745	0	0.346832	0.264367	0.250116	0.273731	0.39007	210.475	217.369	10.8574	-0.46184	7.05313e-18	1.79486e-14
24	18105297	bio5	-83.1223	81.658	58.7432	0	0.411416	0.329395	0.31326	0.294583	0.450887	170.245	177.155	15.3178	-0.546953	1.61799e-19	1.79653e-14
24	14535986	bio5	-72.3158	88.1928	58.735	0	0.414432	0.378795	0.361615	0.311816	0.497205	148.632	155.559	-16.6195	0.600642	5.93754e-21	1.80406e-14
3	41235688	bio6	-38.7678	103.046	58.7317	0	0.651591	0.570635	0.548484	0.350243	0.660513	81.5356	88.4885	3.19779	0.198844	3.2739e-24	1.80704e-14
1	47810469	bio17	-104.994	69.0779	49.1018	0	0.235527	0.247533	0.2332	0.254685	0.366443	213.987	220.906	-1.38516	0.0253514	9.46498e-17	2.43017e-12
4	6560463	bio10	-101.598	75.6442	58.7307	0	0.345514	0.271281	0.256936	0.283398	0.400714	207.196	214.046	-11.1528	0.471557	3.39671e-18	1.80801e-14
14	21283690	bio10	-104.919	74.2774	58.7268	0	0.336818	0.261434	0.247355	0.273968	0.387982	213.838	220.732	10.7274	-0.455281	6.7877e-18	1.8116e-14
5	3417195	bio5	-94.7931	78.596	58.7249	0	0.353417	0.293069	0.278154	0.282246	0.416616	193.586	200.522	-14.3924	0.507837	7.6205e-19	1.81334e-14
2	361530	bio19	-116.37	79.1903	57.2143	0	0.310773	0.253872	0.241049	0.294505	0.394281	236.74	243.59	-2.16725	0.0204213	5.64072e-19	3.90825e-14
5	26686270	bio8	-90.7153	81.987	58.7231	0	0.340733	0.311244	0.296059	0.300942	0.440324	185.431	192.298	14.0854	-0.531092	1.36984e-19	1.81494e-14
37	4116167	bio10	-101.783	75.0141	58.7177	0	0.336857	0.269274	0.254915	0.279329	0.396923	207.565	214.433	-11.0073	0.467182	4.67358e-18	1.81999e-14
21	8948679	bio10	-105.918	74.667	58.7154	0	0.346962	0.260616	0.246654	0.274184	0.387486	215.835	222.737	10.7972	-0.456472	5.572e-18	1.82211e-14
2	361530	bio14	-120.4	71.1291	54.2129	0	0.293796	0.228029	0.215206	0.269002	0.360137	244.801	251.651	-2.22203	0.0888119	3.34599e-17	1.79901e-13
25	11329418	bio10	-105.548	75.4063	58.7034	0	0.337427	0.263196	0.249235	0.276484	0.390736	215.096	221.998	-11.0098	0.464056	3.83159e-18	1.83328e-14
5	43176237	bio5	-101.127	78.7736	58.7029	0	0.357299	0.280305	0.266072	0.281782	0.406632	206.255	213.199	-14.3534	0.500686	6.96507e-19	1.83374e-14
4	5541407	bio10	-107.977	77.303	58.6989	0	0.345031	0.263602	0.249962	0.285448	0.396139	219.953	226.83	11.1771	-0.46468	1.4664e-18	1.83748e-14
16	17559347	bio10	-79.0281	79.421	58.6952	0	0.373715	0.334436	0.317592	0.287807	0.451428	162.056	168.967	-11.6164	0.525174	5.01904e-19	1.84089e-14
2	361530	bio17	-121.761	68.4071	52.3694	0	0.279132	0.219303	0.206479	0.260183	0.348331	247.523	254.373	-2.23726	0.0232214	1.33001e-16	4.59843e-13
21	17339847	bio10	-101.173	73.7949	58.6916	0	0.353976	0.267237	0.252751	0.276505	0.393802	206.346	213.204	10.7044	-0.457419	8.66689e-18	1.84428e-14
13	12342569	bio5	-80.2116	82.3684	58.6907	0	0.381149	0.339255	0.32278	0.296721	0.459544	164.423	171.334	-15.52	0.556542	1.12947e-19	1.84507e-14
13	15685492	bio10	-89.1239	74.1705	58.6856	0	0.344358	0.29384	0.277993	0.267755	0.409571	182.248	189.192	-10.7539	0.481348	7.16544e-18	1.84993e-14
1	4342968	bio10	-110.861	74.1333	58.6818	0	0.306601	0.250572	0.237052	0.268603	0.376712	225.723	232.659	-10.586	0.446275	7.30148e-18	1.85344e-14
13	23890368	bio10	-115.198	80.099	58.6803	0	0.336614	0.257972	0.24509	0.286784	0.392743	234.395	241.331	11.5112	-0.47056	3.56116e-19	1.85486e-14
25	7637507	bio8	-120.769	79.0085	58.6759	0	0.317975	0.24648	0.234002	0.285524	0.383578	245.538	252.458	11.5239	-0.472396	6.18421e-19	1.85908e-14
7	33978350	bio10	-77.212	80.7652	58.671	0	0.366558	0.343405	0.326398	0.290846	0.459895	158.424	165.343	11.8183	-0.535592	2.5419e-19	1.86369e-14
2	365828	bio19	-122.599	69.062	52.0577	0	0.269362	0.21976	0.207032	0.256512	0.346434	249.199	256.101	2.78238	-0.0186361	9.54175e-17	5.38923e-13
1	35340560	bio10	-110.247	76.5813	58.6685	0	0.329714	0.257784	0.244319	0.280123	0.388752	224.494	231.396	-11.0511	0.460061	2.11329e-18	1.86607e-14
2	403044	bio19	-127.931	64.0681	49.9953	0	0.254896	0.200257	0.187754	0.238626	0.320863	259.861	266.78	-2.53276	0.0175147	1.20195e-15	1.54114e-12
19	10646658	bio10	-109.701	80.3427	58.6616	0	0.348451	0.268036	0.254691	0.291651	0.40297	223.403	230.305	11.6842	-0.480586	3.14798e-19	1.87258e-14
7	7703107	bio10	-107.86	74.7507	58.6605	0	0.346269	0.257343	0.243572	0.27345	0.384599	219.72	226.631	-10.7718	0.454186	5.34062e-18	1.87363e-14
7	30834885	bio10	-81.7732	77.5492	58.6594	0	0.356957	0.321653	0.305063	0.280068	0.437621	167.546	174.474	-11.3258	0.51143	1.29455e-18	1.8747e-14
13	13848820	bio10	-108.892	77.6522	58.6589	0	0.35986	0.262839	0.2493	0.285489	0.395595	221.784	228.669	11.235	-0.465985	1.22877e-18	1.87522e-14
2	532345	bio14	-124.873	64.9426	50.7985	0	0.254326	0.206371	0.19366	0.24416	0.328871	253.747	260.64	1.86419	-0.0830626	7.71123e-16	1.02352e-12
11	24623328	bio5	-97.7025	79.8143	58.651	0	0.364073	0.290003	0.275469	0.28797	0.417355	199.405	206.324	14.6705	-0.511156	4.11309e-19	1.88276e-14
22	10928786	bio5	-85.0996	81.727	58.648	0	0.388065	0.324409	0.308531	0.305701	0.452729	174.199	181.022	-15.4066	0.544346	1.56245e-19	1.88562e-14
2	532345	bio19	-102.291	79.5341	50.6839	0	0.328361	0.279936	0.265857	0.290234	0.411017	208.581	215.475	-4.14839	0.0235228	4.73964e-19	1.08508e-12
6	26791015	bio10	-102.197	72.7698	58.6474	0	0.331323	0.262552	0.24812	0.266303	0.384529	208.394	215.313	-10.5504	0.45521	1.45687e-17	1.8862e-14
30	6692776	bio5	-94.8946	80.1811	58.6462	0	0.376446	0.297	0.282183	0.29116	0.424371	193.789	200.691	14.9827	-0.523353	3.41613e-19	1.88729e-14
4	41755971	bio10	-92.9293	73.3067	58.6428	0	0.349145	0.282857	0.267423	0.266047	0.400092	189.859	196.795	-10.5649	0.469679	1.10992e-17	1.89057e-14
2	532345	bio17	-124.919	64.8519	50.6155	0	0.253784	0.206082	0.193371	0.243864	0.328472	253.837	260.731	1.93505	-0.0222267	8.07441e-16	1.12353e-12
15	25759841	bio10	-89.9465	73.4461	58.6393	0	0.374502	0.289912	0.274123	0.268411	0.406845	183.893	190.812	-10.8732	0.481652	1.03424e-17	1.89397e-14
13	23495859	bio10	-108.755	74.4499	58.6376	0	0.341418	0.255001	0.241301	0.270551	0.381176	221.509	228.437	10.7456	-0.453592	6.21983e-18	1.89557e-14
2	4223062	bio5	-99.5511	81.1493	58.6372	0	0.362097	0.289559	0.275286	0.293048	0.419779	203.102	210.013	-14.9317	0.516293	2.09292e-19	1.89599e-14
11	1827573	bio10	-109.19	73.5794	58.6346	0	0.328281	0.25202	0.238319	0.267855	0.377378	222.38	229.307	-10.5101	0.445324	9.66681e-18	1.89853e-14
27	3483472	bio5	-90.0565	79.7125	58.6335	0	0.383087	0.306792	0.291397	0.288693	0.430525	184.113	191.024	14.8103	-0.524383	4.33062e-19	1.89958e-14
2	534352	bio19	-127.935	68.4545	52.928	0	0.275576	0.211068	0.198735	0.253635	0.338213	259.87	266.781	-2.2088	0.0179329	1.29837e-16	3.46007e-13
3	41623102	bio10	-77.6957	79.7977	58.6293	0	0.377228	0.339292	0.322284	0.28792	0.455269	159.391	166.311	-11.6813	0.52935	4.1478e-19	1.90362e-14
7	12100725	bio10	-111.479	82.5647	58.6246	0	0.351197	0.270241	0.257149	0.297311	0.407832	226.958	233.868	11.9815	-0.488669	1.02265e-19	1.90817e-14
3	28753806	bio5	-99.5315	86.8336	58.6236	0	0.403842	0.303724	0.289733	0.314452	0.441963	203.063	209.939	16.2292	-0.551655	1.18048e-20	1.90917e-14
2	3998835	bio10	-109.971	77.9474	58.6232	0	0.338133	0.261666	0.248238	0.283308	0.393473	223.941	230.852	11.3409	-0.470248	1.05821e-18	1.90956e-14
7	32025758	bio5	-97.1558	80.2702	58.6224	0	0.36568	0.292336	0.277769	0.290387	0.420427	198.312	205.222	-14.9004	0.51814	3.26549e-19	1.91026e-14
13	28806674	bio10	-103.577	73.0974	58.6191	0	0.352169	0.260828	0.246555	0.268298	0.384327	211.154	218.065	10.5494	-0.452052	1.23405e-17	1.91353e-14
15	5572081	bio10	-113.581	81.2967	58.6182	0	0.344885	0.263557	0.25059	0.29141	0.399532	231.163	238.09	11.7235	-0.478604	1.94252e-19	1.91433e-14
24	11483895	bio8	-84.9436	88.1945	58.6165	0	0.337471	0.341731	0.326232	0.312914	0.469463	173.887	180.806	15.4974	-0.579919	5.93238e-21	1.91601e-14
28	964919	bio10	-99.8076	73.0348	58.6157	0	0.337901	0.26787	0.253199	0.271063	0.391249	203.615	210.5	10.6438	-0.459266	1.27384e-17	1.91683e-14
10	17123254	bio10	-104.571	74.2536	58.6139	0	0.342808	0.262014	0.2479	0.274899	0.388948	213.142	220.027	10.799	-0.457863	6.86979e-18	1.91852e-14
7	901961	bio2	-97.2217	81.9572	58.6129	0	0.417147	0.296516	0.282044	0.298681	0.428057	198.443	205.328	10.4432	-1.03369	1.39067e-19	1.91958e-14
13	20269551	bio10	-107.63	79.3495	58.6119	0	0.354999	0.269337	0.25576	0.291778	0.404003	219.261	226.137	11.6355	-0.480353	5.20397e-19	1.92053e-14
4	13269696	bio10	-66.6015	90.0556	58.6104	0	0.443638	0.403369	0.385453	0.319449	0.519565	137.203	144.114	-13.1204	0.597185	2.31559e-21	1.92196e-14
1	28169641	bio5	-89.9102	79.4453	58.6088	0	0.382931	0.306424	0.290996	0.288917	0.43036	183.82	190.723	14.8114	-0.522922	4.95773e-19	1.92356e-14
2	534352	bio14	-128.224	67.8762	52.6361	0	0.277578	0.209285	0.196952	0.251788	0.33575	260.448	267.359	-2.41998	0.0841951	1.7409e-16	4.01447e-13
2	534352	bio17	-130.797	62.7312	49.1642	0	0.255849	0.193421	0.181088	0.235155	0.313571	265.593	272.504	-2.37537	0.0215279	2.36931e-15	2.35407e-12
25	2319005	bio10	-72.6185	85.1457	58.5939	0	0.414732	0.369584	0.352221	0.30181	0.485456	149.237	156.173	-12.4704	0.567188	2.77175e-20	1.93813e-14
13	13871065	bio10	-109.738	77.2888	58.5932	0	0.350785	0.260438	0.246959	0.284364	0.393167	223.476	230.361	11.1537	-0.46228	1.47704e-18	1.93885e-14
2	537923	bio14	-119.437	70.9915	53.6525	0	0.273609	0.229104	0.216195	0.263612	0.357679	242.874	249.768	1.86383	-0.0888443	3.58774e-17	2.39275e-13
7	32850617	bio5	-97.6127	80.6363	58.5905	0	0.365159	0.292307	0.277807	0.292543	0.421572	199.225	206.127	-14.9927	0.520009	2.71333e-19	1.94154e-14
21	9385733	bio5	-91.7384	79.16	58.5888	0	0.373505	0.301405	0.286175	0.285985	0.42498	187.477	194.396	-14.6407	0.518086	5.72784e-19	1.94321e-14
4	6600252	bio5	-103.148	82.371	58.5865	0	0.367223	0.285351	0.271494	0.294628	0.417496	210.295	217.223	-15.25	0.522634	1.12796e-19	1.94545e-14
3	22179949	bio5	-86.2415	80.3325	58.5809	0	0.390512	0.317751	0.30193	0.290576	0.439904	176.483	183.394	14.9864	-0.533828	3.1642e-19	1.95102e-14
4	39625411	bio5	-88.4271	79.4118	58.5809	0	0.367232	0.30988	0.294271	0.285727	0.431356	180.854	187.782	-14.7607	0.525408	5.04243e-19	1.95105e-14
10	33464569	bio10	-102.4	72.3639	58.5796	0	0.332318	0.261088	0.246656	0.265034	0.382698	208.799	215.719	-10.4527	0.451027	1.78955e-17	1.95234e-14
21	8828522	bio10	-110.914	84.0975	58.579	0	0.371205	0.274896	0.261821	0.304058	0.415095	225.828	232.721	12.1455	-0.492666	4.70959e-20	1.95292e-14
13	23692073	bio5	-102.941	86.7822	58.5788	0	0.385021	0.296525	0.282858	0.313178	0.435994	209.881	216.766	16.0183	-0.542067	1.21152e-20	1.95307e-14
13	23596045	bio5	-85.2976	80.6344	58.5769	0	0.395263	0.320959	0.305037	0.294654	0.444448	174.595	181.48	15.0406	-0.53544	2.71584e-19	1.955e-14
5	43367175	bio2	-101.416	79.9102	58.5729	0	0.428665	0.282626	0.268478	0.28826	0.411945	206.832	213.751	10.075	-0.994796	3.91824e-19	1.95893e-14
8	26332914	bio10	-75.5768	81.6708	58.5724	0	0.38081	0.350783	0.333602	0.292532	0.466456	155.154	162.081	-11.9164	0.541633	1.60755e-19	1.9595e-14
5	20605438	bio5	-104.729	100.408	58.5708	0	0.409262	0.324036	0.311127	0.348901	0.475349	213.458	220.369	18.4838	-0.610588	1.24042e-23	1.9611e-14
7	751938	bio10	-114.6	80.1492	58.5701	0	0.340994	0.259089	0.246159	0.286935	0.393653	233.201	240.137	-11.55	0.472482	3.47183e-19	1.96176e-14
2	537923	bio17	-119.392	71.0823	53.6341	0	0.272581	0.229397	0.216488	0.2639	0.35807	242.783	249.677	1.93988	-0.0237767	3.42637e-17	2.41527e-13
33	6735191	bio5	-103.773	89.5305	58.5628	0	0.37097	0.301373	0.287908	0.31904	0.44276	211.545	218.447	16.5782	-0.557714	3.01941e-21	1.96903e-14
1	57550859	bio10	-109.767	90.3322	58.5545	0	0.37319	0.291521	0.278612	0.322512	0.437597	223.533	230.427	13.0479	-0.523312	2.0135e-21	1.97733e-14
2	537923	bio19	-122.48	64.9058	49.1778	0	0.256767	0.209464	0.196556	0.24404	0.331123	248.96	255.853	1.5653	-0.018145	7.85663e-16	2.33782e-12
2	538419	bio19	-129.542	63.884	50.3882	0	0.252976	0.197803	0.185418	0.239805	0.319758	263.084	269.986	2.04272	-0.0171541	1.31966e-15	1.26153e-12
8	10103211	bio10	-107.089	80.9035	58.549	0	0.358702	0.274173	0.260618	0.297627	0.410897	218.178	225.045	11.847	-0.486645	2.37017e-19	1.98289e-14
2	4788039	bio5	-97.7588	79.7017	58.5434	0	0.350694	0.289593	0.275059	0.287629	0.41686	199.518	206.437	-14.7626	0.513955	4.35437e-19	1.98859e-14
8	9512756	bio5	-90.6957	80.5267	58.5422	0	0.385266	0.30745	0.292178	0.295394	0.434537	185.391	192.268	15.0842	-0.528815	2.86807e-19	1.98973e-14
7	11892559	bio10	-115.052	80.3899	58.5419	0	0.340334	0.258909	0.246027	0.287658	0.393941	234.104	241.041	-11.5614	0.472052	3.07366e-19	1.99006e-14
3	41319439	bio7	-42.664	102.869	58.5415	0	0.639715	0.546603	0.525349	0.34976	0.641774	89.3279	96.2808	10.1117	-0.226752	3.58061e-24	1.99049e-14
19	8632894	bio10	-81.8696	76.4211	58.5323	0	0.370559	0.318209	0.301553	0.278618	0.434201	167.739	174.65	-11.3218	0.509065	2.29192e-18	1.99976e-14
2	60682744	bio2	-100.926	86.3292	58.5318	0	0.40464	0.299566	0.285685	0.314072	0.438709	205.852	212.72	10.3475	-1.048	1.52344e-20	2.00029e-14
36	2113276	bio10	-92.1988	72.59	58.5302	0	0.341034	0.282465	0.2669	0.267685	0.400661	188.398	195.3	-10.5176	0.465224	1.59585e-17	2.00192e-14
4	37483086	bio5	-72.868	86.6539	58.5281	0	0.460841	0.372882	0.355669	0.308395	0.491065	149.736	156.655	-16.44	0.593846	1.29276e-20	2.00407e-14
24	7391428	bio5	-102.865	84.7413	58.5235	0	0.375642	0.291738	0.277967	0.303817	0.427309	209.73	216.64	15.8809	-0.540133	3.40066e-20	2.00878e-14
16	8282684	bio10	-99.1827	72.9801	58.516	0	0.361456	0.268956	0.254215	0.269897	0.391435	202.365	209.259	10.6937	-0.461422	1.30964e-17	2.01648e-14
21	18424316	bio5	-107.322	101.027	58.514	0	0.404004	0.320039	0.307367	0.347063	0.471529	218.644	225.58	18.5228	-0.610451	9.07423e-24	2.01851e-14
20	10037016	bio5	-88.4272	80.1331	58.5125	0	0.377794	0.311817	0.296252	0.291014	0.435577	180.854	187.757	15.1862	-0.536116	3.50022e-19	2.02006e-14
21	18384842	bio5	-95.2193	79.5316	58.5123	0	0.370617	0.294594	0.279778	0.289181	0.421487	194.439	201.341	-14.7161	0.51504	4.74568e-19	2.0202e-14
13	9215826	bio5	-78.6325	82.8953	58.511	0	0.41074	0.345167	0.328511	0.298303	0.464879	161.265	168.176	-15.551	0.559766	8.65176e-20	2.0216e-14
16	7729826	bio10	-113.433	86.8426	58.5109	0	0.360274	0.276826	0.264075	0.306791	0.418062	230.866	237.802	-12.6283	0.509104	1.17513e-20	2.02169e-14
9	30633741	bio10	-111.867	78.1418	58.5057	0	0.332721	0.258854	0.245604	0.283903	0.391726	227.734	234.644	-11.2828	0.465405	9.5905e-19	2.02705e-14
21	18403465	bio5	-102.282	80.6473	58.5056	0	0.365561	0.282763	0.268738	0.289457	0.412706	208.565	215.492	14.7594	-0.509111	2.69829e-19	2.0271e-14
15	8465246	bio10	-113.443	77.9595	58.5025	0	0.343364	0.255735	0.242613	0.281318	0.387918	230.886	237.813	11.2549	-0.464194	1.05175e-18	2.0303e-14
2	704119	bio16	-113.601	73.9548	49.8165	0	0.32092	0.245569	0.232287	0.277012	0.377867	231.202	238.061	4.90794	-0.009918	7.9925e-18	1.68816e-12
3	41187456	bio7	-43.4633	97.2214	58.4865	0	0.626179	0.527953	0.506231	0.335349	0.622502	90.9266	97.8712	9.85803	-0.218045	6.19921e-23	2.04688e-14
2	823781	bio19	-129.833	63.0849	49.5271	0	0.257812	0.19546	0.183066	0.2337	0.314194	263.667	270.603	2.48535	-0.0172456	1.97984e-15	1.95647e-12
1	22782959	bio10	-97.0656	72.2865	58.4812	0	0.338025	0.271328	0.256314	0.265758	0.390986	198.131	205.042	-10.4165	0.457222	1.86117e-17	2.05244e-14
16	8538336	bio10	-109.344	79.7524	58.4775	0	0.358343	0.267231	0.253828	0.293018	0.403159	222.687	229.564	11.6072	-0.477008	4.244e-19	2.05632e-14
7	25182776	bio10	-78.9717	78.1463	58.4707	0	0.398115	0.331002	0.31406	0.287015	0.448365	161.943	168.828	11.5022	-0.519158	9.5686e-19	2.06337e-14
13	28656516	bio10	-100.999	72.5493	58.4696	0	0.351152	0.264251	0.249682	0.269529	0.38763	205.997	212.882	10.4483	-0.451459	1.62915e-17	2.06459e-14
3	41187456	bio11	-41.9173	100.314	58.4678	0	0.625408	0.544744	0.523022	0.343928	0.638428	87.8345	94.7791	1.84886	0.215573	1.30085e-23	2.06642e-14
1	57473608	bio10	-102.316	74.2087	58.4671	0	0.35449	0.266133	0.251788	0.278852	0.394286	208.632	215.482	10.8521	-0.460483	7.0281e-18	2.06723e-14
9	22752559	bio10	-99.8654	72.9193	58.4641	0	0.321382	0.267446	0.252776	0.270698	0.390723	203.731	210.616	10.6325	-0.457605	1.35062e-17	2.07035e-14
9	37572512	bio10	-95.4608	107.426	58.4623	0	0.455737	0.36007	0.346663	0.380957	0.517586	194.922	201.745	15.6213	-0.623064	3.59046e-25	2.07225e-14
2	826770	bio19	-122.715	71.6402	53.9594	0	0.276078	0.225944	0.213328	0.266649	0.357174	249.431	256.316	1.98316	-0.0188515	2.58237e-17	2.04677e-13
2	826770	bio17	-123.475	70.1207	53.499	0	0.277184	0.221151	0.208536	0.261809	0.35069	250.95	257.835	2.24216	-0.0233288	5.5785e-17	2.58722e-13
1	57495072	bio5	-100.74	80.9374	58.4589	0	0.376292	0.286589	0.272425	0.294514	0.418358	205.479	212.373	14.968	-0.515406	2.32979e-19	2.07585e-14
11	30104394	bio10	-81.1072	76.1535	58.4564	0	0.376497	0.319479	0.302698	0.287133	0.439484	166.214	173.047	11.34	-0.505876	2.62455e-18	2.07845e-14
36	3408129	bio10	-103.384	72.2961	58.4532	0	0.33101	0.259065	0.244732	0.264822	0.381028	210.769	217.688	-10.4247	0.449352	1.85217e-17	2.0819e-14
2	826770	bio14	-125.486	66.099	51.727	0	0.262214	0.208468	0.195852	0.248845	0.333325	254.972	261.857	2.07217	-0.083614	4.28828e-16	6.37796e-13
13	12101543	bio2	-101.624	79.874	58.4494	0	0.402325	0.28212	0.267991	0.290225	0.412648	207.247	214.149	-10.0046	0.989284	3.99065e-19	2.08592e-14
4	41715444	bio10	-111.251	81.5602	58.448	0	0.346997	0.268235	0.25508	0.298553	0.40708	226.502	233.378	-11.8286	0.481269	1.70002e-19	2.08731e-14
11	2109329	bio10	-106.337	72.8714	58.4451	0	0.323458	0.255201	0.241193	0.267591	0.379642	216.673	223.584	-10.4564	0.446097	1.38382e-17	2.09048e-14
16	8347326	bio10	-99.5925	72.0167	58.4444	0	0.345603	0.265547	0.250797	0.263948	0.385526	203.185	210.104	10.3988	-0.453404	2.13385e-17	2.09116e-14
10	33539300	bio10	-106.247	73.7603	58.4442	0	0.333071	0.257674	0.243701	0.269389	0.382541	216.494	223.413	-10.7131	0.454799	8.82049e-18	2.09141e-14
18	18011429	bio10	-109.377	84.9795	58.4442	0	0.352571	0.279782	0.266613	0.306699	0.420156	222.755	229.648	12.4363	-0.505077	3.01479e-20	2.09144e-14
8	24407517	bio10	-95.6745	72.416	58.4427	0	0.328344	0.274547	0.259382	0.263284	0.392138	195.349	202.285	-10.4437	0.461954	1.74295e-17	2.09301e-14
2	1803167	bio19	-126.297	64.6536	50.5974	0	0.257066	0.203796	0.191187	0.245975	0.328069	256.594	263.461	-2.05322	0.0175486	8.92923e-16	1.13393e-12
27	8072337	bio5	-80.2302	81.8492	58.4388	0	0.415063	0.337788	0.32128	0.296216	0.458164	164.46	171.363	15.5085	-0.556176	1.46875e-19	2.09718e-14
7	31677368	bio5	-73.6576	86.3725	58.4363	0	0.431889	0.369606	0.35249	0.304351	0.486654	151.315	158.26	-16.2189	0.588292	1.49047e-20	2.09976e-14
3	30392673	bio10	-67.8753	87.1009	58.4198	0	0.403306	0.390847	0.372898	0.311902	0.506545	139.751	146.653	12.9513	-0.588109	1.03125e-20	2.11744e-14
3	39928899	bio10	-91.2783	73.6695	58.4194	0	0.369345	0.287517	0.271906	0.280272	0.411308	186.557	193.38	10.9113	-0.475415	9.23571e-18	2.11794e-14
13	12937255	bio8	-92.1496	82.1185	58.4191	0	0.329645	0.308232	0.293218	0.29597	0.435433	188.299	195.21	14.1175	-0.529866	1.28166e-19	2.11825e-14
10	11332359	bio10	-66.6963	89.05	58.4141	0	0.434999	0.400328	0.382346	0.318757	0.516918	137.393	144.286	13.0736	-0.594307	3.84957e-21	2.12364e-14
1	57507674	bio10	-109.394	88.2243	58.4112	0	0.368473	0.287364	0.274335	0.317453	0.431748	222.788	229.673	12.9249	-0.520297	5.84377e-21	2.12676e-14
1	5314913	bio5	-98.4631	102.978	58.4097	0	0.41893	0.343369	0.330032	0.362171	0.496071	200.926	207.794	19.7971	-0.654535	3.38923e-24	2.1284e-14
5	29334136	bio5	-85.9088	79.5882	58.4094	0	0.378534	0.316573	0.300662	0.286261	0.436794	175.818	182.745	-14.7947	0.529697	4.61167e-19	2.12874e-14
16	17601826	bio10	-78.8012	78.475	58.407	0	0.368612	0.332412	0.315469	0.28188	0.446942	161.602	168.539	-11.5651	0.523992	8.10162e-19	2.13137e-14
3	22379424	bio10	-84.1679	74.5477	58.4059	0	0.38397	0.306928	0.290459	0.27786	0.425017	172.336	179.203	11.0363	-0.492857	5.91918e-18	2.13245e-14
3	12317704	bio10	-110.902	78.7811	58.4002	0	0.347033	0.262093	0.248785	0.285856	0.395253	225.804	232.714	11.4319	-0.471298	6.93888e-19	2.13865e-14
5	25165817	bio5	-73.4369	85.516	58.3999	0	0.424201	0.367985	0.350773	0.305038	0.48572	150.874	157.793	-16.1474	0.584172	2.29833e-20	2.13906e-14
2	50602731	bio10	-75.7373	79.5989	58.3994	0	0.404175	0.344474	0.327164	0.290432	0.460529	155.475	162.368	-11.8545	0.536041	4.58689e-19	2.13955e-14
29	11728843	bio5	-89.7001	78.6815	58.3977	0	0.377186	0.304871	0.289372	0.28453	0.426878	183.4	190.319	14.5347	-0.517069	7.29746e-19	2.14137e-14
27	5460376	bio10	-107.535	74.652	58.3919	0	0.330722	0.257669	0.243862	0.274138	0.385236	219.069	225.971	-10.8745	0.45762	5.61437e-18	2.14777e-14
9	30714133	bio10	-107.256	72.0754	58.3881	0	0.322149	0.251495	0.237537	0.261281	0.37323	218.513	225.457	10.3186	-0.44249	2.07125e-17	2.1519e-14
9	13800464	bio10	-94.3681	72.2005	58.3832	0	0.34234	0.276698	0.261368	0.263565	0.393964	192.736	199.664	-10.4467	0.46232	1.94402e-17	2.15723e-14
9	30600170	bio10	-73.7677	82.0011	58.3791	0	0.398215	0.357247	0.33982	0.294565	0.472463	151.535	158.455	12.1465	-0.551595	1.36012e-19	2.16181e-14
20	10644872	bio10	-90.2555	73.0689	58.3781	0	0.334998	0.288149	0.272375	0.271171	0.406932	184.511	191.396	10.8758	-0.479288	1.25202e-17	2.16283e-14
13	13874344	bio10	-109.469	74.6179	58.3671	0	0.346392	0.254187	0.240561	0.273037	0.381985	222.938	229.848	10.7714	-0.452197	5.71227e-18	2.17499e-14
16	17546763	bio10	-78.8142	78.0059	58.3668	0	0.366072	0.331047	0.314071	0.28146	0.445665	161.628	168.556	-11.4374	0.518666	1.02731e-18	2.17526e-14
29	1549523	bio10	-109.138	74.5149	58.3652	0	0.335708	0.254498	0.240837	0.271731	0.381471	222.276	229.196	10.7951	-0.454133	6.01814e-18	2.17708e-14
22	17558392	bio5	-102.763	94.6404	58.3607	0	0.380088	0.315293	0.301967	0.334976	0.46154	209.526	216.42	17.6137	-0.587795	2.28312e-22	2.18204e-14
3	41235688	bio7	-40.3917	99.7986	58.3594	0	0.651683	0.55265	0.530499	0.341353	0.643748	84.7834	91.7363	10.2486	-0.225429	1.68707e-23	2.18353e-14
3	41720743	bio2	-75.8823	81.0599	58.3577	0	0.416399	0.348159	0.330979	0.290698	0.463532	155.765	162.692	11.9891	-1.10493	2.18977e-19	2.18543e-14
16	17593658	bio10	-101.349	71.7758	58.3566	0	0.321404	0.261503	0.24693	0.261291	0.380933	206.698	213.635	-10.3465	0.450519	2.41087e-17	2.18663e-14
2	1836692	bio19	-131.631	63.0723	49.9716	0	0.252784	0.193275	0.181018	0.234523	0.313065	267.262	274.19	-2.19437	0.0169802	1.99252e-15	1.55991e-12
3	22029928	bio10	-110.202	80.9899	58.3535	0	0.337313	0.268718	0.255447	0.294674	0.405202	224.404	231.297	11.8106	-0.483153	2.26869e-19	2.19003e-14
7	31743970	bio5	-66.9126	94.038	58.3532	0	0.450812	0.412695	0.39514	0.326399	0.529771	137.825	144.77	-17.7041	0.642539	3.09529e-22	2.19039e-14
3	12431131	bio10	-111.719	78.4374	58.3467	0	0.331271	0.259833	0.246583	0.284807	0.392974	227.438	234.349	-11.4304	0.471096	8.25755e-19	2.19765e-14
2	1836692	bio14	-131.468	63.3993	49.9659	0	0.254059	0.194277	0.18202	0.235582	0.31448	266.935	273.863	-2.42142	0.0807176	1.68779e-15	1.56444e-12
2	1853464	bio14	-111.837	69.1063	50.3564	0	0.281364	0.236034	0.222372	0.256654	0.35877	227.674	234.576	1.50565	-0.0913447	9.32985e-17	1.28212e-12
3	28730690	bio5	-108.017	92.6476	58.3393	0	0.387728	0.30014	0.287182	0.325811	0.445625	220.034	226.953	17.0092	-0.566016	6.24849e-22	2.20593e-14
3	22466580	bio10	-89.7494	73.3167	58.3366	0	0.368342	0.290001	0.274179	0.268984	0.407216	183.499	190.409	10.6805	-0.475977	1.10429e-17	2.20897e-14
22	17541789	bio10	-110.24	89.3855	58.3335	0	0.357161	0.288465	0.275556	0.317498	0.432565	224.48	231.391	13.1016	-0.527067	3.24916e-21	2.21245e-14
25	5925935	bio10	-73.0781	81.229	58.3313	0	0.402654	0.357231	0.339639	0.297542	0.473857	150.156	157.032	12.0167	-0.545071	2.01023e-19	2.21487e-14
3	40041526	bio10	-110.551	73.1951	58.3276	0	0.327505	0.248712	0.23512	0.265702	0.373637	225.101	232.037	10.4889	-0.443644	1.17448e-17	2.21909e-14
7	38207620	bio10	-104.997	73.1279	58.3253	0	0.344351	0.258292	0.244164	0.269374	0.383002	213.993	220.895	-10.577	0.45062	1.21515e-17	2.22167e-14
16	17777275	bio5	-104.699	83.3932	58.325	0	0.342481	0.284821	0.27116	0.298732	0.419376	213.398	220.317	-15.459	0.526242	6.72531e-20	2.22206e-14
13	23659608	bio2	-76.7907	80.27	58.3247	0	0.450279	0.343252	0.326147	0.304561	0.466473	157.581	164.378	-11.5889	1.09851	3.26596e-19	2.22237e-14
25	7578259	bio10	-101.927	72.6609	58.3233	0	0.330104	0.262774	0.248309	0.266932	0.38505	207.853	214.764	10.6343	-0.456647	1.53957e-17	2.22393e-14
19	14950898	bio10	-70.9764	84.6753	58.3223	0	0.402757	0.373631	0.355981	0.302547	0.488942	145.953	152.872	-12.6378	0.573655	3.51622e-20	2.22507e-14
5	3689451	bio10	-100.657	71.9187	58.3204	0	0.334502	0.263214	0.248575	0.26364	0.383557	205.313	212.233	-10.4186	0.452073	2.24254e-17	2.22727e-14
3	41183087	bio7	-41.8044	104.3	58.3198	0	0.662983	0.555056	0.533769	0.354826	0.649932	87.6088	94.5533	10.2213	-0.229688	1.73893e-24	2.22785e-14
20	10876195	bio10	-95.7519	72.1795	58.3186	0	0.328694	0.273735	0.258566	0.266394	0.393195	195.504	202.406	10.5023	-0.460513	1.96491e-17	2.22932e-14
24	14521570	bio2	-79.7905	78.8102	58.3148	0	0.435516	0.330592	0.313813	0.283904	0.446511	163.581	170.509	11.4724	-1.06458	6.8372e-19	2.23355e-14
13	13916258	bio10	-104.222	75.1199	58.3122	0	0.349461	0.264913	0.250807	0.279662	0.393826	212.444	219.312	11.0116	-0.4637	4.42969e-18	2.23653e-14
3	41319439	bio6	-40.4191	107.359	58.3109	0	0.650614	0.57046	0.549205	0.361861	0.663979	84.8382	91.7911	3.02807	0.202559	3.71461e-25	2.23795e-14
4	5536828	bio10	-104.595	73.2276	58.3065	0	0.331317	0.259289	0.245126	0.270675	0.384495	213.189	220.083	10.6587	-0.454366	1.15528e-17	2.24301e-14
9	23336665	bio10	-95.2707	72.8762	58.3058	0	0.344778	0.276657	0.261472	0.27257	0.39881	194.541	201.409	10.7714	-0.468273	1.38041e-17	2.24376e-14
1	4344011	bio2	-82.6335	78.0041	58.3053	0	0.43311	0.320647	0.304204	0.282464	0.438035	169.267	176.186	11.198	-1.04265	1.02825e-18	2.24438e-14
8	24411963	bio10	-85.4405	75.4698	58.2996	0	0.354999	0.306351	0.290114	0.273696	0.422432	174.881	181.809	-10.9871	0.49468	3.71038e-18	2.25086e-14
1	22688015	bio10	-89.2628	73.2354	58.2985	0	0.35252	0.290893	0.275005	0.2707	0.408815	182.526	189.419	-10.7463	0.477318	1.15073e-17	2.25216e-14
2	1853464	bio17	-112.666	67.4489	50.2412	0	0.271076	0.230373	0.216711	0.251347	0.351352	229.332	236.234	1.53194	-0.0238237	2.16224e-16	1.35962e-12
2	1858686	bio15	-86.3291	67.502	50.1683	0	0.316103	0.28107	0.264415	0.250591	0.390523	176.658	183.569	-6.79986	0.0764399	2.10478e-16	1.41109e-12
3	47075159	bio5	-105.996	87.7534	58.2952	0	0.377402	0.292759	0.279415	0.313826	0.433609	215.992	222.894	16.1664	-0.543886	7.41469e-21	2.25592e-14
2	1858686	bio17	-123.923	63.0134	49.4577	0	0.264241	0.202707	0.189839	0.236077	0.321142	251.847	258.757	-1.7421	0.0220056	2.05303e-15	2.02695e-12
15	19980053	bio10	-107.582	81.1797	58.2942	0	0.35702	0.273937	0.260439	0.298473	0.411205	219.165	226.032	11.9698	-0.490221	2.06097e-19	2.25704e-14
21	18424316	bio10	-115.55	84.5718	58.2869	0	0.336667	0.267911	0.25524	0.300118	0.407748	235.099	242.035	12.2419	-0.493611	3.70509e-20	2.26552e-14
7	33589272	bio5	-98.1586	80.0833	58.2864	0	0.378188	0.289736	0.275265	0.292969	0.41987	200.317	207.202	14.8011	-0.513076	3.58956e-19	2.26605e-14
21	17414750	bio2	-82.5651	77.6614	58.2856	0	0.395577	0.319868	0.303393	0.282431	0.437413	169.13	176.041	-11.1924	1.04469	1.22309e-18	2.26696e-14
15	19978917	bio10	-116.053	78.1296	58.2838	0	0.332419	0.251839	0.238946	0.279836	0.384166	236.107	243.051	11.2518	-0.461797	9.64963e-19	2.26904e-14
2	1859800	bio17	-103.542	75.84	51.739	0	0.280753	0.268059	0.253921	0.272874	0.392399	211.083	218.028	1.51688	-0.0270084	3.07609e-18	6.33897e-13
2	1859800	bio14	-102.709	77.5058	51.108	0	0.287225	0.273947	0.259809	0.277946	0.399692	209.417	216.362	1.49957	-0.104033	1.32331e-18	8.74214e-13
29	8007045	bio5	-98.2317	80.0507	58.2777	0	0.361275	0.289499	0.275034	0.289721	0.417924	200.463	207.374	-15.0222	0.520631	3.64926e-19	2.27605e-14
9	22477325	bio10	-105.296	81.3955	58.2757	0	0.368565	0.278764	0.265065	0.304673	0.418263	214.591	221.415	12.0659	-0.494215	1.8478e-19	2.27839e-14
25	9566596	bio10	-109.839	77.0872	58.275	0	0.340537	0.259759	0.24628	0.283739	0.392303	223.677	230.562	11.2028	-0.464028	1.63571e-18	2.27923e-14
14	1053699	bio2	-86.4869	76.8948	58.2743	0	0.439996	0.307741	0.291733	0.281091	0.427312	176.974	183.876	10.8604	-1.0247	1.80314e-18	2.28004e-14
9	30586999	bio10	-110.357	77.1752	58.269	0	0.339186	0.259074	0.245646	0.280939	0.390183	224.713	231.624	-11.3011	0.468523	1.56444e-18	2.28615e-14
7	2473421	bio10	-105.456	72.9098	58.268	0	0.323652	0.256886	0.242793	0.267711	0.380991	214.912	221.822	-10.5893	0.450907	1.35714e-17	2.28731e-14
6	31501999	bio10	-76.6162	80.0247	58.2675	0	0.393368	0.343075	0.325927	0.28656	0.45757	157.232	164.168	-11.746	0.534052	3.69763e-19	2.28794e-14
13	23604363	bio10	-100.586	72.125	58.2644	0	0.338441	0.263907	0.249271	0.267201	0.386068	205.172	212.066	10.4314	-0.451588	2.01992e-17	2.29157e-14
4	37483086	bio10	-76.6077	79.1745	58.2642	0	0.412506	0.340697	0.323484	0.286029	0.455451	157.215	164.135	-11.7342	0.532037	5.68606e-19	2.2918e-14
2	3616702	bio14	-121.995	74.2047	53.9353	0	0.291942	0.233205	0.220635	0.271752	0.365608	247.99	254.9	3.11596	-0.093451	7.04222e-18	2.07201e-13
35	4948712	bio10	-79.5576	75.0927	58.2585	0	0.390791	0.320624	0.303545	0.281655	0.437611	163.115	169.965	11.5941	-0.51589	4.49128e-18	2.29843e-14
13	15685492	bio5	-86.646	79.1262	58.253	0	0.350346	0.313472	0.297626	0.282845	0.432653	177.292	184.237	-14.7496	0.528219	5.82674e-19	2.30484e-14
21	9744063	bio10	-84.2411	74.7891	58.2502	0	0.369398	0.307431	0.290988	0.27258	0.422708	172.482	179.401	-11.0215	0.495361	5.23778e-18	2.30818e-14
7	33147983	bio5	-68.081	90.0505	58.2482	0	0.417181	0.398079	0.380397	0.319434	0.51549	140.162	147.073	-17.042	0.618295	2.32162e-21	2.31051e-14
9	16982451	bio10	-77.7301	79.2815	58.2446	0	0.371836	0.337739	0.320699	0.287382	0.453796	159.46	166.371	-11.6028	0.526277	5.38607e-19	2.31469e-14
24	14695856	bio10	-86.0834	74.6697	58.2386	0	0.349943	0.302507	0.286302	0.270256	0.417658	176.167	183.103	-10.8727	0.489618	5.56431e-18	2.32182e-14
3	41171447	bio7	-41.6989	104.221	58.2364	0	0.66299	0.555494	0.534175	0.355805	0.650584	87.3978	94.334	10.1967	-0.229297	1.8092e-24	2.32435e-14
2	3616702	bio19	-123.411	71.3734	53.6172	0	0.281471	0.224307	0.211737	0.262887	0.353681	250.821	257.732	2.7506	-0.0189494	2.9563e-17	2.43616e-13
7	30077004	bio10	-91.874	72.5181	58.2339	0	0.338176	0.28298	0.267371	0.264555	0.399393	187.748	194.676	-10.5918	0.470833	1.65508e-17	2.32739e-14
15	20036027	bio10	-112.305	81.1492	58.2286	0	0.350342	0.265403	0.252321	0.294099	0.402439	228.609	235.511	11.7596	-0.479171	2.09301e-19	2.33364e-14
27	8059589	bio10	-108.931	74.9196	58.2285	0	0.336261	0.25589	0.242228	0.274971	0.384375	221.861	228.763	10.9155	-0.45738	4.90286e-18	2.33371e-14
2	3616702	bio17	-124.534	69.1271	50.6003	0	0.272483	0.217248	0.204677	0.255777	0.344115	253.067	259.978	3.07492	-0.0240648	9.23197e-17	1.13226e-12
5	25136653	bio10	-85.3482	74.6756	58.2096	0	0.361662	0.304336	0.288035	0.273217	0.42061	174.696	181.607	-10.9587	0.491755	5.54764e-18	2.35631e-14
7	33839310	bio5	-98.29	110.269	58.2078	0	0.452469	0.359359	0.346324	0.37703	0.515035	200.58	207.482	20.4456	-0.673376	8.55542e-26	2.35842e-14
8	11670363	bio10	-82.6096	75.8764	58.1968	0	0.352646	0.314715	0.298124	0.274947	0.429619	169.219	176.147	-11.1194	0.50231	3.01986e-18	2.37168e-14
18	6969265	bio10	-69.5088	88.4358	58.1963	0	0.419389	0.388808	0.371222	0.311436	0.504759	143.018	149.954	-12.9294	0.588968	5.25123e-21	2.37224e-14
3	41183087	bio6	-40.3955	107.118	58.1955	0	0.663054	0.570052	0.548765	0.36242	0.663841	84.791	91.7355	3.02431	0.202374	4.19482e-25	2.37318e-14
11	24544190	bio5	-88.9389	78.3882	58.194	0	0.343915	0.305886	0.290277	0.282623	0.426669	181.878	188.805	14.4842	-0.517084	8.46559e-19	2.37497e-14
18	21442725	bio5	-81.1941	80.8829	58.1935	0	0.379369	0.332481	0.316038	0.291201	0.451583	166.388	173.307	-15.2033	0.546722	2.39492e-19	2.3756e-14
18	14588593	bio10	-87.8177	73.2675	58.1935	0	0.323454	0.294362	0.278291	0.266887	0.409528	179.635	186.563	-10.726	0.480374	1.13218e-17	2.37562e-14
4	39697807	bio10	-106.493	72.2265	58.1917	0	0.334528	0.253238	0.239213	0.263646	0.375906	216.985	223.913	-10.4089	0.445423	1.91859e-17	2.37779e-14
2	3616794	bio19	-126.723	63.6597	49.5966	0	0.249608	0.200752	0.188138	0.239073	0.321512	257.446	264.349	-2.53958	0.0174875	1.47882e-15	1.88836e-12
2	3743368	bio15	-56.7301	80.5106	49.2766	0	0.469354	0.415065	0.394444	0.291115	0.516632	117.46	124.371	-9.41102	0.0995064	2.89153e-19	2.22302e-12
1	22763738	bio10	-92.7833	72.515	58.1843	0	0.341981	0.280977	0.265478	0.265507	0.398338	189.567	196.486	-10.5526	0.468336	1.65766e-17	2.38679e-14
9	30576503	bio10	-112.88	75.1357	58.1837	0	0.326591	0.249708	0.236414	0.272667	0.378409	229.759	236.687	-10.8108	0.450183	4.39457e-18	2.38748e-14
9	33966869	bio5	-103.751	82.9697	58.1822	0	0.364571	0.285639	0.271868	0.298526	0.419868	211.501	218.412	-15.3571	0.523997	8.33203e-20	2.3893e-14
25	5922797	bio10	-100.043	73.1316	58.1794	0	0.352552	0.267667	0.253027	0.27338	0.392383	204.087	210.954	10.8132	-0.463388	1.2129e-17	2.39273e-14
18	19712571	bio5	-98.0053	77.8442	58.1782	0	0.3594	0.284254	0.269647	0.280967	0.409192	200.011	206.938	-14.3991	0.504174	1.11495e-18	2.39417e-14
3	41340615	bio6	-43.5883	92.0488	58.1774	0	0.581969	0.513592	0.491274	0.325222	0.607784	91.1767	98.0873	3.01595	0.18164	8.45643e-22	2.39511e-14
1	4289857	bio10	-104.884	71.8266	58.1768	0	0.324326	0.255072	0.240867	0.262397	0.376602	213.767	220.695	-10.3397	0.445091	2.34961e-17	2.39584e-14
2	3748462	bio19	-129.6	63.9827	49.7287	0	0.239119	0.197977	0.1856	0.235731	0.317353	263.201	270.145	1.62964	-0.0173588	1.25515e-15	1.76545e-12
13	23883109	bio10	-113.59	81.5008	58.173	0	0.350683	0.264029	0.25107	0.293062	0.400832	231.181	238.1	11.8877	-0.483704	1.75191e-19	2.40053e-14
24	14679216	bio5	-90.9407	77.8215	58.1686	0	0.358425	0.299656	0.284254	0.278903	0.419918	185.881	192.826	-14.4027	0.513594	1.12785e-18	2.40592e-14
13	23863015	bio5	-97.8602	80.4202	58.164	0	0.383456	0.291229	0.276744	0.297226	0.423313	199.72	206.579	14.8754	-0.514068	3.02689e-19	2.41151e-14
7	7640152	bio5	-69.1697	90.043	58.1624	0	0.469655	0.394264	0.37675	0.32862	0.516716	142.339	149.18	-16.9629	0.611659	2.33044e-21	2.41354e-14
4	37477408	bio5	-68.1706	91.1122	58.16	0	0.476538	0.400575	0.382989	0.319168	0.51729	140.341	147.277	-17.3323	0.628691	1.35753e-21	2.41645e-14
7	25179168	bio5	-98.7052	109.439	58.1588	0	0.442934	0.356653	0.343617	0.374806	0.511996	201.41	208.313	20.2679	-0.668057	1.30074e-25	2.41793e-14
36	3868362	bio5	-103.554	79.8515	58.1559	0	0.356518	0.278268	0.264328	0.287057	0.408003	211.108	218.035	-14.6657	0.505518	4.03634e-19	2.42144e-14
1	48820487	bio6	-49.0959	89.1368	58.1559	0	0.587621	0.475831	0.454479	0.314563	0.574166	102.192	109.119	-2.78325	-0.173456	3.68431e-21	2.42149e-14
27	3516351	bio10	-89.8232	72.6432	58.1538	0	0.360503	0.287936	0.272081	0.267853	0.405009	183.646	190.548	-10.721	0.475836	1.55342e-17	2.42403e-14
3	41187456	bio1	-41.5987	100.951	58.1494	0	0.629924	0.548204	0.526483	0.345683	0.641684	87.1973	94.1418	-2.98557	0.376519	9.42994e-24	2.42951e-14
2	60467513	bio10	-107.981	73.7592	58.1468	0	0.333508	0.254587	0.24078	0.271351	0.38132	219.962	226.864	-10.7007	0.450858	8.82539e-18	2.43263e-14
4	39694668	bio5	-101.567	79.988	58.1458	0	0.354222	0.282522	0.268394	0.290572	0.413141	207.133	214.035	-14.8519	0.512055	3.7669e-19	2.43389e-14
27	8078240	bio5	-80.4668	80.8917	58.1428	0	0.410387	0.334505	0.317964	0.294375	0.454721	164.934	171.827	15.3136	-0.549074	2.38427e-19	2.43762e-14
4	5542856	bio10	-104.075	72.526	58.1399	0	0.331871	0.258397	0.244145	0.268466	0.382568	212.151	219.044	10.5183	-0.449276	1.64849e-17	2.44125e-14
9	37783244	bio10	-103.905	71.2812	58.1378	0	0.332439	0.255404	0.241072	0.258812	0.374842	211.81	218.755	10.2563	-0.444692	3.09768e-17	2.44385e-14
2	3821795	bio14	-109.122	78.8312	54.9444	0	0.303764	0.265357	0.251893	0.287041	0.398353	222.244	229.146	1.78521	-0.0993064	6.76514e-19	1.23988e-13
2	3821795	bio17	-111.043	74.9902	54.0341	0	0.290049	0.252428	0.238964	0.275191	0.381907	226.085	232.987	1.77418	-0.0254604	4.73045e-18	1.97044e-13
3	41171447	bio6	-40.225	107.169	58.1347	0	0.663464	0.571207	0.549887	0.363768	0.665145	84.4499	91.3861	3.00594	0.202069	4.08702e-25	2.44774e-14
7	750656	bio5	-98.3298	77.9222	58.133	0	0.352094	0.283785	0.269217	0.28323	0.410066	200.66	207.57	14.2924	-0.499564	1.0718e-18	2.44984e-14
29	11682378	bio10	-112.32	75.9451	58.1326	0	0.337444	0.252658	0.239351	0.277149	0.383212	228.639	235.55	10.9766	-0.455341	2.91657e-18	2.45027e-14
3	28890763	bio2	-102.849	78.8208	58.1306	0	0.397354	0.277032	0.262973	0.284953	0.405907	209.698	216.617	9.89561	-0.976823	6.80078e-19	2.45283e-14
5	21656729	bio8	-95.0435	79.2631	58.1298	0	0.311552	0.294275	0.279425	0.289404	0.421365	194.087	200.98	13.5482	-0.510837	5.43662e-19	2.45379e-14
13	23591440	bio10	-107.251	76.2887	58.1298	0	0.348268	0.262349	0.248593	0.285429	0.395197	218.502	225.352	11.1431	-0.462819	2.45088e-18	2.45387e-14
7	31743970	bio10	-70.3379	87.1874	58.1294	0	0.42085	0.38263	0.365076	0.306728	0.497844	144.676	151.62	-12.7741	0.582387	9.87113e-21	2.45435e-14
1	3409217	bio10	-89.9852	73.5405	58.1281	0	0.365842	0.290088	0.27431	0.280917	0.413622	183.97	190.785	11.2706	-0.488836	9.85917e-18	2.4559e-14
3	46580366	bio5	-90.2839	78.057	58.119	0	0.361299	0.301816	0.286349	0.281615	0.423004	184.568	191.495	-14.5138	0.515789	1.00108e-18	2.46726e-14
3	41357560	bio6	-50.5455	90.207	58.118	0	0.565109	0.471552	0.450642	0.316563	0.571538	105.091	112.027	2.71818	0.173961	2.14499e-21	2.46852e-14
2	3821795	bio19	-110.067	76.942	52.047	0	0.294695	0.258998	0.245533	0.281237	0.390298	224.134	231.036	1.5662	-0.0214391	1.76056e-18	5.41888e-13
3	12357039	bio10	-92.7229	72.4007	58.1161	0	0.337203	0.28079	0.265277	0.261351	0.395976	189.446	196.399	-10.4826	0.467997	1.75652e-17	2.47094e-14
3	41235688	bio11	-38.5687	103.445	58.1141	0	0.651245	0.57284	0.55069	0.351325	0.662553	81.1374	88.0903	1.97562	0.223882	2.67769e-24	2.47341e-14
27	5457135	bio5	-102.94	79.3319	58.1104	0	0.339929	0.278151	0.264126	0.285486	0.407044	209.88	216.808	-14.6675	0.50636	5.25043e-19	2.47816e-14
3	22958114	bio10	-96.0953	71.5743	58.0983	0	0.342937	0.271356	0.256191	0.260663	0.388234	196.191	203.127	-10.4186	0.459463	2.6701e-17	2.49341e-14
9	22603866	bio5	-97.9886	79.2286	58.0952	0	0.377583	0.287889	0.273354	0.289298	0.416478	199.977	206.871	14.8063	-0.514412	5.53233e-19	2.4973e-14
27	8081800	bio5	-79.233	81.6942	58.0943	0	0.399101	0.340165	0.32351	0.294692	0.459251	162.466	169.377	15.5866	-0.560104	1.58863e-19	2.49851e-14
13	23581886	bio10	-105.713	75.2561	58.0895	0	0.356161	0.262507	0.248554	0.28009	0.392263	215.426	222.294	11.0573	-0.46316	4.13459e-18	2.50459e-14
2	3821795	bio12	-113.333	70.4092	50.4995	0	0.332975	0.237008	0.223543	0.260799	0.361935	230.666	237.568	3.64578	-0.00372233	4.81943e-17	1.19195e-12
26	9525520	bio7	-44.348	98.047	58.0868	0	0.686134	0.525037	0.503617	0.342299	0.622596	92.696	99.6067	-9.78004	0.218564	4.08571e-23	2.50806e-14
26	9703094	bio10	-109.961	78.1327	58.0867	0	0.338975	0.262142	0.248722	0.286973	0.395932	223.922	230.806	11.3375	-0.467122	9.63481e-19	2.50818e-14
2	3983080	bio17	-121.321	63.2842	49.4466	0	0.274941	0.206862	0.193787	0.238737	0.32592	246.641	253.535	1.67788	-0.0220335	1.78934e-15	2.03846e-12
5	25147911	bio5	-78.1479	82.4443	58.0829	0	0.400351	0.345331	0.328576	0.300159	0.465909	160.296	167.181	-15.5496	0.559437	1.0869e-19	2.51305e-14
25	13388291	bio5	-103.015	86.9138	58.0786	0	0.361486	0.29669	0.283036	0.316959	0.438209	210.031	216.889	-16.2577	0.547674	1.13354e-20	2.5185e-14
1	57467400	bio10	-102.146	72.1077	58.0743	0	0.342493	0.260881	0.24641	0.268132	0.384274	208.293	215.178	10.4717	-0.449693	2.03762e-17	2.52406e-14
2	3983080	bio12	-118.676	68.573	49.0924	0	0.278231	0.224149	0.211074	0.255895	0.349344	241.352	248.246	3.72511	-0.00360279	1.2227e-16	2.4419e-12
2	60449268	bio10	-110.275	75.1325	58.0728	0	0.332584	0.254098	0.24057	0.275633	0.383412	224.55	231.452	-10.9343	0.456023	4.40164e-18	2.52597e-14
27	8828338	bio5	-96.7479	77.7059	58.0705	0	0.332314	0.286525	0.271775	0.281553	0.411241	197.496	204.415	14.4274	-0.506146	1.19582e-18	2.52894e-14
3	41243843	bio7	-45.3901	100.518	58.0688	0	0.615315	0.525451	0.504541	0.345658	0.624069	94.7803	101.716	9.78371	-0.220731	1.17338e-23	2.53111e-14
21	6018363	bio10	-79.0183	78.4819	58.0621	0	0.381529	0.331821	0.314909	0.280901	0.445999	162.037	168.981	-11.4896	0.5223	8.07358e-19	2.53971e-14
1	4341872	bio10	-105.818	72.1864	58.0617	0	0.329027	0.254337	0.240244	0.265444	0.377765	215.635	222.546	-10.4111	0.445162	1.95802e-17	2.54023e-14
2	3984472	bio17	-112.775	74.9695	54.9659	0	0.319321	0.249467	0.236156	0.277142	0.380833	229.55	236.434	1.82288	-0.024769	4.78054e-18	1.22637e-13
6	28369846	bio10	-114.47	77.148	58.0606	0	0.335884	0.252046	0.238978	0.278843	0.383741	232.939	239.867	11.1376	-0.458617	1.58617e-18	2.54169e-14
2	3984472	bio14	-115.645	69.2293	51.9918	0	0.295877	0.230366	0.217055	0.258955	0.355841	235.29	242.175	1.64947	-0.088323	8.76568e-17	5.57336e-13
2	3984472	bio19	-116.473	67.5739	49.556	0	0.293407	0.224857	0.211547	0.253625	0.348517	236.945	243.83	1.44582	-0.0189459	2.0294e-16	1.92792e-12
9	20409672	bio10	-105.503	71.7353	58.0565	0	0.332297	0.253713	0.239566	0.263066	0.375939	215.007	221.926	-10.3291	0.44405	2.4609e-17	2.54701e-14
16	10823895	bio10	-103.345	71.7137	58.0556	0	0.334474	0.257589	0.243221	0.263959	0.379411	210.69	217.601	10.3853	-0.447651	2.48797e-17	2.54819e-14
8	10636125	bio5	-84.7093	79.4843	58.0514	0	0.377122	0.319339	0.303268	0.285947	0.438775	173.419	180.346	-14.9188	0.535126	4.86068e-19	2.55362e-14
27	8224324	bio8	-115.648	74.63	58.0503	0	0.333049	0.243948	0.230873	0.27507	0.375522	235.295	242.189	11.5388	-0.459049	5.67752e-18	2.55501e-14
2	3986283	bio17	-128.209	69.0512	53.4044	0	0.266213	0.212159	0.199869	0.25275	0.338477	260.418	267.354	2.14715	-0.0227026	9.59399e-17	2.71492e-13
13	13866450	bio10	-109.481	74.4986	58.0471	0	0.345787	0.253863	0.240233	0.27466	0.382675	222.961	229.854	10.8064	-0.452435	6.06821e-18	2.55919e-14
22	8056742	bio10	-98.475	71.5747	58.0461	0	0.349371	0.266548	0.251652	0.263521	0.386064	200.95	207.861	-10.4114	0.454791	2.6696e-17	2.56041e-14
7	7659843	bio5	-105.786	88.0681	58.0451	0	0.353489	0.293913	0.280564	0.318122	0.436846	215.572	222.448	-16.2543	0.544512	6.32395e-21	2.56179e-14
2	1860324	bio10	-78.3755	76.6358	58.0355	0	0.392501	0.328364	0.311225	0.282338	0.443996	160.751	167.636	11.586	-0.52133	2.05576e-18	2.57432e-14
2	3986283	bio14	-129.499	66.4714	52.2743	0	0.259664	0.204233	0.191943	0.244572	0.327525	262.998	269.934	2.01942	-0.0826444	3.55001e-16	4.82655e-13
25	5864063	bio10	-104.678	76.4649	58.029	0	0.352774	0.267528	0.253533	0.287047	0.399969	213.356	220.197	11.2712	-0.469923	2.24166e-18	2.58286e-14
20	19242101	bio10	-106.809	72.8836	58.0289	0	0.332306	0.254391	0.24043	0.268608	0.379605	217.619	224.521	10.5508	-0.447557	1.37525e-17	2.58294e-14
7	29998072	bio10	-84.2316	74.8081	58.0258	0	0.345922	0.307509	0.291066	0.272639	0.422799	172.463	179.382	-11.0527	0.497098	5.18765e-18	2.58698e-14
16	17671314	bio10	-89.2652	72.8753	58.0244	0	0.330609	0.289871	0.273961	0.265668	0.405372	182.53	189.458	-10.6893	0.477818	1.38104e-17	2.58891e-14
8	6046351	bio10	-107.696	72.2697	58.0191	0	0.321822	0.251232	0.237327	0.262829	0.373909	219.392	226.328	-10.4952	0.447186	1.87708e-17	2.59582e-14
5	43441066	bio10	-107.335	75.8353	58.0181	0	0.333449	0.261047	0.247278	0.278827	0.39045	218.669	225.563	11.1564	-0.466148	3.08333e-18	2.59718e-14
2	3986283	bio19	-129.486	66.4978	51.5501	0	0.258884	0.204314	0.192024	0.244656	0.327637	262.971	269.907	1.82255	-0.0176841	3.50286e-16	6.97936e-13
9	13690773	bio5	-94.8487	77.3114	58.0077	0	0.364385	0.289546	0.274566	0.280346	0.412901	193.697	200.617	-14.2593	0.503661	1.46021e-18	2.61098e-14
1	3411268	bio5	-87.6688	78.5223	58.0069	0	0.382762	0.309313	0.293557	0.28303	0.429528	179.338	186.265	14.6157	-0.523041	7.91012e-19	2.61196e-14
8	23883126	bio10	-115.346	77.4768	58.0068	0	0.338691	0.25141	0.23843	0.278849	0.383272	234.692	241.629	11.1807	-0.459391	1.34289e-18	2.61219e-14
2	3992755	bio12	-109.335	85.3197	56.7763	0	0.367172	0.280667	0.267508	0.304457	0.419529	222.67	229.589	4.30672	-0.00422474	2.53827e-20	4.88307e-14
35	3831715	bio10	-93.9562	72.814	58.0003	0	0.350459	0.279274	0.263932	0.273386	0.401265	191.912	198.771	11.0174	-0.476581	1.4246e-17	2.62084e-14
16	10989467	bio10	-106.379	71.3427	57.9943	0	0.335579	0.251117	0.237037	0.25994	0.37218	216.759	223.695	-10.2512	0.440788	3.00259e-17	2.62877e-14
11	2170773	bio5	-82.3604	81.5498	57.9943	0	0.409914	0.331139	0.314897	0.312079	0.461066	168.721	175.49	-15.4731	0.545586	1.70901e-19	2.62883e-14
11	4706788	bio5	-79.6219	80.9165	57.9935	0	0.407635	0.336927	0.320272	0.292344	0.455592	163.244	170.154	-15.2966	0.550588	2.35458e-19	2.62979e-14
3	41243843	bio6	-43.5523	104.193	57.9892	0	0.625015	0.544666	0.523756	0.355728	0.64225	91.1046	98.0407	2.87107	0.196045	1.83493e-24	2.63556e-14
26	9623537	bio6	-46.4487	87.4158	57.9868	0	0.554598	0.4848	0.462616	0.307394	0.578658	96.8973	103.842	-2.95947	-0.174107	8.79436e-21	2.63876e-14
2	3992755	bio17	-116.901	70.1874	52.5136	0	0.314821	0.230888	0.217729	0.258196	0.355783	237.802	244.721	1.70677	-0.0239004	5.39295e-17	4.27281e-13
2	3994517	bio12	-113.591	77.6663	53.2931	0	0.328779	0.25477	0.241649	0.284496	0.389051	231.182	238.075	4.06463	-0.00393864	1.22008e-18	2.87316e-13
2	3994517	bio17	-117.44	69.9688	52.4943	0	0.283822	0.22952	0.216399	0.260359	0.356042	238.879	245.773	1.77992	-0.0237202	6.02496e-17	4.31509e-13
20	10865070	bio10	-95.5777	71.4813	57.9707	0	0.323688	0.272168	0.256938	0.262269	0.389738	195.155	202.075	10.3951	-0.458487	2.79892e-17	2.66054e-14
2	59863300	bio10	-106.686	71.8402	57.9701	0	0.33599	0.251884	0.237859	0.26244	0.374186	217.372	224.299	-10.3717	0.443277	2.3335e-17	2.66129e-14
11	30143080	bio5	-87.7997	78.5231	57.9648	0	0.36497	0.308997	0.293257	0.287134	0.431405	179.599	186.493	14.5677	-0.519406	7.90667e-19	2.66846e-14
16	17601826	bio5	-76.8269	82.4237	57.963	0	0.380012	0.349138	0.332195	0.293745	0.465755	157.654	164.59	-15.5627	0.56358	1.09829e-19	2.67092e-14
10	16852637	bio5	-97.667	79.2477	57.9606	0	0.362608	0.288613	0.274045	0.287279	0.415928	199.334	206.245	14.9785	-0.520181	5.47899e-19	2.67416e-14
16	4027389	bio5	-102.516	78.3923	57.9587	0	0.355324	0.276591	0.262478	0.282635	0.40429	209.031	215.959	14.4355	-0.500336	8.44793e-19	2.67674e-14
1	45262	bio10	-112.777	77.1699	57.9547	0	0.336108	0.254919	0.241706	0.279913	0.386498	229.553	236.472	11.2152	-0.462801	1.56864e-18	2.68228e-14
14	23475801	bio10	-100.292	71.2293	57.9528	0	0.324843	0.262053	0.247337	0.260528	0.380935	204.583	211.511	-10.3585	0.451576	3.18037e-17	2.68482e-14
9	30552315	bio10	-106.66	72.2246	57.9481	0	0.31622	0.252936	0.238928	0.265564	0.376766	217.32	224.231	10.4386	-0.44501	1.92045e-17	2.69124e-14
35	3131136	bio5	-92.1145	77.8395	57.9437	0	0.352915	0.297019	0.281756	0.282977	0.420031	188.229	195.14	14.5913	-0.515773	1.11765e-18	2.69728e-14
3	12477011	bio5	-101.591	78.4111	57.9432	0	0.348533	0.278454	0.26425	0.282692	0.40573	207.183	214.111	-14.4448	0.501149	8.36801e-19	2.69802e-14
9	5011910	bio10	-102.561	71.3918	57.9415	0	0.330202	0.258185	0.243719	0.262945	0.3793	209.122	216.033	10.3271	-0.446403	2.92893e-17	2.70027e-14
2	3994517	bio19	-118.344	68.1605	49.8104	0	0.272092	0.223588	0.210467	0.254571	0.348127	240.688	247.581	1.50922	-0.0190848	1.50718e-16	1.69341e-12
2	3994517	bio14	-120.407	64.0334	49.3178	0	0.269252	0.21005	0.196929	0.241192	0.329831	244.815	251.708	1.59737	-0.0840326	1.22327e-15	2.17682e-12
35	3838645	bio10	-111.975	77.9261	57.9368	0	0.343026	0.25814	0.244889	0.283242	0.390815	227.949	234.86	11.3658	-0.468105	1.06968e-18	2.70672e-14
2	3995899	bio12	-91.692	73.4114	51.6021	0	0.339698	0.285875	0.270298	0.266372	0.402618	187.384	194.32	3.33177	-0.0041344	1.05259e-17	6.7969e-13
13	16685402	bio10	-101.666	71.8739	57.928	0	0.337091	0.261164	0.24663	0.266407	0.383524	207.332	214.225	10.547	-0.454372	2.29392e-17	2.71889e-14
3	41357560	bio11	-50.0711	91.1559	57.926	0	0.56505	0.476513	0.455603	0.319294	0.576468	104.142	111.078	1.64325	0.196148	1.32785e-21	2.72162e-14
22	17531728	bio5	-101.165	104.334	57.9243	0	0.406803	0.340224	0.32718	0.359735	0.49257	206.329	213.24	19.5264	-0.644947	1.70905e-24	2.72397e-14
13	12107930	bio10	-110.57	76.7485	57.9229	0	0.339351	0.257641	0.244214	0.279626	0.38836	225.14	232.051	11.254	-0.466263	1.94178e-18	2.72596e-14
2	3997395	bio12	-106.044	71.0327	51.2835	0	0.342809	0.250892	0.236763	0.262774	0.373618	216.088	222.99	3.47488	-0.00381748	3.5135e-17	7.99438e-13
3	12351605	bio10	-114.461	80.9439	57.9219	0	0.340638	0.261222	0.248313	0.292427	0.398408	232.922	239.833	11.7833	-0.478486	2.32222e-19	2.72734e-14
2	3997395	bio17	-107.01	69.1008	49.7357	0	0.325887	0.244068	0.22994	0.256637	0.364891	218.02	224.922	1.46199	-0.0250237	9.35552e-17	1.75917e-12
2	3998835	bio12	-104.223	89.4432	58.1755	0	0.369481	0.300257	0.286829	0.317666	0.441192	212.445	219.356	4.4618	-0.00444113	3.15575e-21	2.39747e-14
4	13269696	bio5	-67.3567	88.5451	57.9144	0	0.447218	0.396603	0.378687	0.315042	0.512397	138.713	145.624	-16.9175	0.614328	4.96882e-21	2.73778e-14
21	18449841	bio5	-101.516	84.4163	57.9128	0	0.385646	0.293675	0.279759	0.307209	0.430609	207.032	213.908	-15.7307	0.535067	4.00828e-20	2.74001e-14
2	3998835	bio17	-110.059	77.7711	55.1021	0	0.325565	0.261074	0.247646	0.282767	0.392723	224.118	231.028	1.83189	-0.0262082	1.15702e-18	1.14429e-13
18	18011429	bio5	-99.8192	104.096	57.9055	0	0.4042	0.34272	0.329551	0.361535	0.495278	203.638	210.532	19.3281	-0.639703	1.92774e-24	2.75022e-14
8	4393919	bio5	-108.535	86.0595	57.9028	0	0.368123	0.283904	0.270708	0.307727	0.42374	221.069	227.98	-15.815	0.531138	1.74607e-20	2.75401e-14
9	10793038	bio5	-108.958	82.9782	57.9023	0	0.342892	0.275772	0.262478	0.29644	0.411401	221.916	228.844	15.328	-0.518333	8.2962e-20	2.75465e-14
2	3998835	bio14	-113.62	70.6493	51.6911	0	0.303793	0.237167	0.223739	0.260603	0.361939	231.239	238.15	1.62105	-0.0922464	4.26724e-17	6.4957e-13
24	14543800	bio5	-64.475	95.117	57.8975	0	0.440066	0.424503	0.406651	0.331713	0.541095	132.95	139.878	-17.9919	0.653885	1.79459e-22	2.7614e-14
13	23585426	bio5	-94.2648	77.2941	57.8973	0	0.36351	0.290772	0.275725	0.282322	0.414899	192.53	199.432	14.2714	-0.503202	1.47302e-18	2.76166e-14
4	13638562	bio5	-82.84	80.1922	57.8965	0	0.402341	0.326154	0.309885	0.294368	0.448287	169.68	176.556	15.4937	-0.549989	3.3971e-19	2.76271e-14
3	41243843	bio1	-43.0962	105.106	57.8962	0	0.619198	0.549434	0.528524	0.358203	0.646718	90.1924	97.1285	-3.25909	0.383077	1.15793e-24	2.76322e-14
2	3998835	bio19	-112.902	72.084	50.2925	0	0.299913	0.241983	0.228555	0.265122	0.368216	229.805	236.715	1.47511	-0.0205024	2.06231e-17	1.32453e-12
3	22446241	bio10	-86.6467	73.5989	57.8858	0	0.375581	0.298101	0.2819	0.271842	0.41503	177.293	184.187	10.8061	-0.48397	9.57157e-18	2.77791e-14
2	4013254	bio14	-120.018	63.654	49.8262	0	0.270571	0.209601	0.19643	0.249285	0.334441	244.037	250.842	2.0071	-0.0831036	1.4831e-15	1.67988e-12
3	41319439	bio1	-39.7375	108.722	57.8832	0	0.644357	0.577703	0.556449	0.365491	0.670639	83.4749	90.4278	-3.32795	0.398388	1.86722e-25	2.78146e-14
2	60693247	bio10	-111.279	73.2646	57.881	0	0.330471	0.247664	0.234143	0.267846	0.374081	226.558	233.477	-10.5572	0.443682	1.13381e-17	2.78467e-14
11	4205745	bio5	-71.944	86.4946	57.8808	0	0.407539	0.375439	0.358077	0.305773	0.49183	147.888	154.824	-16.4726	0.59734	1.40118e-20	2.78487e-14
2	60674124	bio10	-107.188	73.7561	57.8785	0	0.339383	0.255981	0.242098	0.271341	0.382367	218.376	225.278	-10.9019	0.458967	8.83897e-18	2.78811e-14
15	26772893	bio5	-103.748	82.225	57.8785	0	0.362806	0.283807	0.270001	0.29735	0.417856	211.496	218.398	15.3845	-0.524777	1.21444e-19	2.78825e-14
13	19614105	bio5	-99.06	86.2666	57.8741	0	0.391047	0.303343	0.289277	0.315018	0.441991	202.12	208.979	16.3891	-0.555377	1.57246e-20	2.79437e-14
5	43176237	bio10	-105.082	70.8639	57.8717	0	0.329889	0.252159	0.237926	0.257511	0.371608	214.164	221.109	-10.1995	0.441756	3.82734e-17	2.79782e-14
2	4013254	bio17	-119.799	64.0938	49.7873	0	0.268315	0.211049	0.197878	0.250771	0.336435	243.597	250.402	2.0915	-0.0223605	1.18635e-15	1.71347e-12
16	10995215	bio10	-100.42	70.9719	57.871	0	0.33958	0.261106	0.24639	0.259721	0.379756	204.841	211.768	-10.3247	0.449784	3.6235e-17	2.79882e-14
9	22482204	bio10	-105.86	72.5837	57.8694	0	0.334125	0.255303	0.241233	0.270635	0.381452	215.721	222.597	-10.5126	0.446501	1.60092e-17	2.80111e-14
5	43431930	bio10	-112.677	78.6346	57.8691	0	0.326134	0.258676	0.245517	0.284387	0.391873	229.355	236.274	11.4567	-0.470494	7.47295e-19	2.80161e-14
3	12466343	bio10	-104.246	71.7602	57.8671	0	0.324648	0.256056	0.241784	0.264105	0.37832	212.491	219.402	-10.4799	0.449366	2.43002e-17	2.80438e-14
9	30482160	bio5	-107.734	81.1332	57.8666	0	0.341222	0.273543	0.260057	0.290918	0.406633	219.468	226.396	15.0114	-0.511091	2.11008e-19	2.80506e-14
3	39978859	bio10	-108.583	72.4374	57.8633	0	0.332559	0.250127	0.236315	0.265264	0.374459	221.165	228.084	10.4821	-0.444834	1.72414e-17	2.80986e-14
9	22475395	bio5	-62.9069	99.1398	57.8625	0	0.480918	0.440712	0.422931	0.348955	0.560693	129.814	136.699	18.6895	-0.676777	2.35287e-23	2.81097e-14
3	22179949	bio2	-88.5369	75.7417	57.86	0	0.385001	0.299593	0.283771	0.27652	0.418625	181.074	187.984	-10.582	0.99754	3.2331e-18	2.81458e-14
16	17594584	bio5	-98.0503	76.9252	57.8588	0	0.343655	0.281751	0.2671	0.276182	0.404683	200.101	207.045	-14.2116	0.499594	1.77558e-18	2.81625e-14
15	30850897	bio10	-109.033	72.2659	57.8582	0	0.32827	0.248907	0.23513	0.263769	0.372675	222.067	228.994	-10.4373	0.443126	1.88069e-17	2.81713e-14
21	18493662	bio5	-91.453	110.038	57.8553	0	0.483951	0.375629	0.361975	0.382839	0.52929	186.906	193.765	20.985	-0.695572	9.61081e-26	2.82127e-14
7	6687536	bio10	-86.9326	73.0271	57.8521	0	0.37404	0.295785	0.279584	0.270045	0.412286	177.865	184.759	-10.9152	0.486146	1.2788e-17	2.82592e-14
1	33412551	bio10	-88.9779	72.4276	57.8503	0	0.347966	0.289267	0.273291	0.266201	0.405178	181.956	188.866	-10.5952	0.473474	1.73273e-17	2.82845e-14
2	10530860	bio19	-128.983	64.5209	50.5599	0	0.250344	0.200073	0.187669	0.24188	0.322747	261.966	268.868	2.2278	-0.0173605	9.55138e-16	1.15583e-12
4	5529268	bio10	-105.037	72.3421	57.8461	0	0.32523	0.256154	0.24199	0.267886	0.380534	214.075	220.968	10.5506	-0.44937	1.80942e-17	2.83454e-14
9	20370887	bio10	-102.628	71.8151	57.8457	0	0.33341	0.259193	0.244757	0.266221	0.381911	209.257	216.15	-10.5198	0.451364	2.36333e-17	2.8351e-14
35	1896446	bio5	-85.7019	79.2919	57.8445	0	0.387428	0.316287	0.300332	0.291601	0.439305	175.404	182.28	-15.0245	0.532304	5.35779e-19	2.83681e-14
28	8687850	bio10	-105.282	72.8313	57.8429	0	0.32639	0.256995	0.242881	0.27042	0.382611	214.564	221.449	10.719	-0.454614	1.41222e-17	2.83912e-14
7	33147983	bio10	-71.2858	83.6409	57.8412	0	0.409672	0.369745	0.352063	0.300535	0.484991	146.572	153.482	-12.4192	0.565207	5.93321e-20	2.84152e-14
2	17584231	bio19	-125.833	64.236	50.0705	0	0.272254	0.203341	0.190679	0.243677	0.326305	255.666	262.542	2.44154	-0.0176419	1.10376e-15	1.48317e-12
2	17586999	bio14	-124.072	71.1334	52.8699	0	0.292935	0.222796	0.210267	0.261176	0.351522	252.143	259.063	-2.98266	0.0900264	3.33862e-17	3.5639e-13
2	17586999	bio19	-125.084	69.109	52.6948	0	0.286262	0.216455	0.203927	0.254784	0.342919	254.168	261.087	-2.65942	0.0184528	9.31687e-17	3.8963e-13
2	17603792	bio14	-131.093	62.6355	49.887	0	0.251215	0.192831	0.180516	0.23397	0.312386	266.186	273.105	-2.07316	0.0796849	2.48725e-15	1.62859e-12
24	6390981	bio10	-77.4571	75.7022	57.833	0	0.40367	0.32826	0.310915	0.285701	0.44558	158.914	165.746	-11.6603	0.521549	3.2984e-18	2.85346e-14
1	35332296	bio10	-109.338	75.3939	57.8329	0	0.326238	0.256381	0.242779	0.278469	0.386754	222.676	229.56	-11.0043	0.458164	3.85581e-18	2.85351e-14
2	60670848	bio5	-101.311	87.0186	57.8321	0	0.399518	0.300437	0.286627	0.316134	0.440479	206.621	213.489	-16.4689	0.555518	1.07506e-20	2.85478e-14
9	13927453	bio5	-96.6851	77.8314	57.8302	0	0.353567	0.286987	0.272238	0.281937	0.411801	197.37	204.289	-14.5577	0.509323	1.12224e-18	2.85745e-14
2	60715850	bio5	-105.72	83.4385	57.8298	0	0.375624	0.282959	0.269394	0.302079	0.419871	215.44	222.333	-15.4986	0.524629	6.57279e-20	2.85801e-14
3	41712811	bio2	-74.4873	80.5619	57.8287	0	0.412696	0.350976	0.33355	0.290232	0.465512	152.975	159.894	12.0575	-1.11014	2.81745e-19	2.85971e-14
34	4739847	bio10	-85.6138	73.6516	57.8282	0	0.354259	0.300767	0.284433	0.271015	0.416685	175.228	182.13	10.9162	-0.488975	9.31945e-18	2.86034e-14
22	17555150	bio10	-107.552	88.6306	57.8258	0	0.364501	0.291803	0.278634	0.317524	0.434986	219.104	225.997	-13.1372	0.530414	4.75876e-21	2.86385e-14
2	17603792	bio19	-131.284	62.2524	49.2581	0	0.251036	0.191651	0.179337	0.23272	0.310717	266.569	273.488	-1.87004	0.0169298	3.02135e-15	2.24404e-12
2	17611355	bio14	-130.295	63.3744	49.9998	0	0.261026	0.195621	0.183274	0.237254	0.316532	264.591	271.502	-2.38544	0.0809975	1.70924e-15	1.5376e-12
8	24364410	bio10	-92.5591	71.6772	57.8167	0	0.330424	0.279122	0.263545	0.260984	0.394474	189.118	196.054	-10.5274	0.467999	2.53447e-17	2.87716e-14
16	10819416	bio5	-104.875	82.2821	57.8091	0	0.362631	0.281756	0.268059	0.296462	0.41584	213.751	220.662	15.2127	-0.518324	1.17987e-19	2.8883e-14
27	5505021	bio10	-106.924	72.6537	57.8085	0	0.323074	0.253589	0.239627	0.267886	0.378585	217.848	224.751	-10.5896	0.44894	1.54517e-17	2.88915e-14
3	41183087	bio1	-39.8768	108.155	57.8081	0	0.66643	0.575573	0.554286	0.365193	0.668921	83.7535	90.6981	-3.31364	0.397038	2.48532e-25	2.88971e-14
1	6728423	bio5	-81.3263	80.1391	57.8054	0	0.391795	0.330074	0.313599	0.289989	0.449118	166.653	173.563	-15.1487	0.544748	3.48955e-19	2.89378e-14
2	17611355	bio19	-130.6	62.7646	49.7066	0	0.258543	0.193738	0.181391	0.235264	0.313877	265.201	272.111	-2.15419	0.0170235	2.32952e-15	1.78543e-12
1	48820487	bio11	-49.0893	89.1499	57.7991	0	0.586635	0.475901	0.454549	0.314601	0.574235	102.179	109.106	-1.70953	-0.194122	3.65998e-21	2.903e-14
11	4116712	bio10	-106.917	71.71	57.7917	0	0.330377	0.251134	0.237126	0.263947	0.374471	217.835	224.745	-10.3575	0.442646	2.4927e-17	2.91404e-14
3	41183087	bio11	-40.1535	107.602	57.789	0	0.662511	0.572628	0.551341	0.363715	0.666214	84.3069	91.2515	1.78137	0.22774	3.28582e-25	2.91791e-14
7	33854435	bio10	-93.5023	71.6201	57.789	0	0.341759	0.276927	0.26146	0.261752	0.393168	191.005	197.932	10.4389	-0.463712	2.60891e-17	2.91795e-14
1	57424146	bio10	-113.582	83.6423	57.7866	0	0.349729	0.269114	0.256244	0.299475	0.408252	231.164	238.084	12.2769	-0.496326	5.92902e-20	2.9216e-14
13	13863523	bio10	-109.488	74.5794	57.7861	0	0.345284	0.254055	0.240429	0.272917	0.381818	222.976	229.887	10.8581	-0.454061	5.82488e-18	2.92224e-14
2	18032622	bio14	-123.73	67.5655	52.3934	0	0.267563	0.214476	0.201779	0.251722	0.339574	251.46	258.362	1.83741	-0.0841829	2.03805e-16	4.54246e-13
16	7683224	bio10	-113.049	81.6701	57.7834	0	0.348594	0.265363	0.252366	0.294619	0.40271	230.098	237.008	11.9047	-0.483772	1.60804e-19	2.92632e-14
2	18032622	bio17	-125.713	63.5996	50.1659	0	0.249474	0.201887	0.18919	0.238877	0.322245	255.426	262.328	1.81498	-0.0215995	1.52457e-15	1.4128e-12
11	24623328	bio10	-102.193	70.8333	57.7802	0	0.326794	0.257371	0.242837	0.260232	0.377154	208.386	215.305	10.258	-0.444648	3.88715e-17	2.93102e-14
1	4306007	bio10	-111.487	72.8829	57.7802	0	0.320457	0.246346	0.232826	0.264734	0.371286	226.973	233.909	-10.5246	0.443311	1.37577e-17	2.93105e-14
11	9501317	bio10	-95.7835	71.0699	57.7801	0	0.317692	0.270601	0.255371	0.260976	0.387816	195.567	202.486	10.425	-0.458945	3.44791e-17	2.93127e-14
9	22191599	bio10	-98.6987	71.3292	57.7795	0	0.333462	0.265434	0.250549	0.265661	0.386387	201.397	208.282	10.373	-0.451675	3.02322e-17	2.93208e-14
16	8486752	bio5	-108.19	80.2216	57.7745	0	0.3468	0.270469	0.256983	0.288174	0.402797	220.38	227.308	14.7137	-0.502219	3.34685e-19	2.93962e-14
3	41171447	bio1	-39.6484	108.323	57.774	0	0.667342	0.577353	0.556033	0.366856	0.670791	83.2968	90.2329	-3.32832	0.396509	2.28412e-25	2.94029e-14
2	18032622	bio19	-125.06	64.9063	49.8121	0	0.258416	0.206035	0.193338	0.243133	0.327987	254.119	261.021	1.60552	-0.0177192	7.85467e-16	1.692e-12
2	18033727	bio14	-126.726	64.0692	50.6686	0	0.251079	0.201779	0.189181	0.239516	0.322558	257.452	264.363	1.81533	-0.0809577	1.20125e-15	1.09355e-12
9	33966869	bio10	-108.627	73.2161	57.7692	0	0.335401	0.25206	0.238289	0.268669	0.377875	221.255	228.166	-10.6463	0.448952	1.16206e-17	2.94747e-14
3	41720743	bio10	-76.472	79.8804	57.7686	0	0.37996	0.343093	0.325913	0.287144	0.457865	156.944	163.872	-11.7828	0.535978	3.9777e-19	2.94845e-14
3	41319439	bio11	-39.7143	108.768	57.7658	0	0.65065	0.57795	0.556696	0.365614	0.670865	83.4285	90.3814	1.7869	0.229773	1.824e-25	2.95256e-14
11	24347557	bio5	-84.5862	78.7302	57.7635	0	0.377854	0.317585	0.30145	0.285701	0.437293	173.172	180.083	14.7	-0.527492	7.12005e-19	2.95605e-14
3	41340615	bio11	-42.8952	93.435	57.7633	0	0.582633	0.521326	0.499008	0.329207	0.615232	89.7905	96.7011	1.89985	0.206085	4.19765e-22	2.95635e-14
2	18039296	bio15	-90.5464	66.8096	49.9418	0	0.327595	0.2695	0.253364	0.24837	0.380154	185.093	192.004	6.54718	-0.0744274	2.99032e-16	1.58377e-12
16	17559347	bio5	-77.5276	82.422	57.7597	0	0.378693	0.347073	0.330229	0.296882	0.465663	159.055	165.966	-15.576	0.562607	1.09924e-19	2.96179e-14
3	54816724	bio5	-83.2791	79.3045	57.7592	0	0.385451	0.322556	0.306287	0.286424	0.441509	170.558	177.477	15.2377	-0.544541	5.32394e-19	2.96249e-14
11	3840363	bio5	-110.407	84.8829	57.7543	0	0.347041	0.27767	0.264585	0.301036	0.415399	224.814	231.75	-15.6235	0.525669	3.16572e-20	2.96997e-14
24	18131817	bio10	-98.021	70.9668	57.7521	0	0.334791	0.265785	0.250804	0.260652	0.383895	200.042	206.961	10.4845	-0.457683	3.63289e-17	2.97322e-14
24	14703362	bio5	-98.3339	78.5381	57.75	0	0.350815	0.285379	0.270845	0.28718	0.413428	200.668	207.561	-14.6669	0.50943	7.84703e-19	2.97641e-14
2	18188625	bio15	-94.8494	67.0966	50.553	0	0.322564	0.261284	0.245708	0.246562	0.372675	193.699	200.635	-6.37998	0.0729088	2.58527e-16	1.15988e-12
13	23081017	bio10	-97.3962	71.0312	57.7481	0	0.335893	0.267212	0.252164	0.26277	0.386165	198.792	205.695	-10.4552	0.455938	3.51613e-17	2.97927e-14
22	9166379	bio5	-104.81	78.042	57.7475	0	0.347344	0.271298	0.257393	0.280566	0.399143	213.619	220.555	14.3182	-0.494805	1.00873e-18	2.98018e-14
3	41171447	bio11	-39.9421	107.735	57.7473	0	0.663239	0.574222	0.552902	0.365284	0.667918	83.8842	90.8204	1.76136	0.227452	3.07218e-25	2.98043e-14
9	5024289	bio10	-115.138	88.0716	57.7461	0	0.351855	0.276652	0.264087	0.310377	0.419995	234.276	241.212	-12.8218	0.512645	6.31288e-21	2.98231e-14
2	59841664	bio10	-108.797	72.8771	57.742	0	0.333106	0.250893	0.237122	0.267609	0.376384	221.594	228.505	-10.5726	0.446133	1.37978e-17	2.98847e-14
13	4074346	bio10	-105.381	71.655	57.7397	0	0.333668	0.253721	0.239557	0.265715	0.377449	214.762	221.655	10.3582	-0.443015	2.56318e-17	2.99202e-14
2	18190978	bio15	-96.6047	64.8724	49.6517	0	0.30852	0.251364	0.235865	0.241227	0.361912	197.209	204.128	-6.15452	0.0702429	7.99096e-16	1.83611e-12
9	20393250	bio2	-87.4995	75.3865	57.7383	0	0.412133	0.301082	0.285106	0.270521	0.416677	178.999	185.952	10.7354	-1.00235	3.87024e-18	2.99413e-14
1	50109881	bio10	-110.523	76.1558	57.7356	0	0.33762	0.256243	0.242784	0.281875	0.388617	225.046	231.922	11.053	-0.456788	2.62147e-18	2.99821e-14
13	9249531	bio5	-71.6974	86.1415	57.7352	0	0.445572	0.375285	0.357858	0.306885	0.492223	147.395	154.314	-16.3866	0.594564	1.67506e-20	2.99882e-14
7	33978350	bio5	-75.8115	83.5662	57.7343	0	0.389578	0.355315	0.338307	0.299248	0.473181	155.623	162.542	15.8589	-0.574011	6.16175e-20	3.00019e-14
2	3579011	bio10	-109.78	73.2313	57.7342	0	0.326771	0.250114	0.236453	0.267742	0.375871	223.56	230.479	10.6817	-0.449605	1.15311e-17	3.00038e-14
2	22635454	bio19	-118.9	68.0674	51.5657	0	0.287035	0.222539	0.209462	0.26305	0.352472	241.799	248.614	2.624	-0.0186654	1.58004e-16	6.92403e-13
1	57136533	bio10	-110.081	80.8534	57.733	0	0.353787	0.268603	0.255314	0.297473	0.406726	224.161	231.029	11.8859	-0.484261	2.43102e-19	3.00217e-14
7	23068585	bio5	-85.0897	78.2246	57.7295	0	0.380819	0.314909	0.298806	0.283137	0.433915	174.179	181.099	14.8394	-0.530395	9.19679e-19	3.00765e-14
2	25096298	bio16	-122.076	75.8508	51.953	0	0.365488	0.237031	0.224532	0.276857	0.371488	248.152	255.063	5.04796	-0.00956767	3.05932e-18	5.68458e-13
5	43395818	bio10	-100.15	70.6178	57.7273	0	0.334051	0.260662	0.245897	0.256743	0.377764	204.299	211.244	-10.2033	0.448216	4.33594e-17	3.01089e-14
2	1858686	bio10	-109.014	92.8326	57.7248	0	0.384677	0.298631	0.285764	0.327478	0.445478	222.028	228.938	-13.5973	0.544362	5.69096e-22	3.01481e-14
27	10392121	bio5	-102.106	79.6095	57.7244	0	0.351289	0.280491	0.266398	0.28838	0.410406	208.212	215.123	-14.7563	0.508638	4.56234e-19	3.01542e-14
30	2687126	bio5	-92.7811	76.475	57.7194	0	0.33124	0.291848	0.276583	0.274811	0.411727	189.562	196.507	-14.1825	0.504507	2.23024e-18	3.02305e-14
2	28121320	bio15	-82.0254	72.5037	52.2043	0	0.37013	0.306499	0.28959	0.268396	0.419847	168.051	174.944	-7.09946	0.0800421	1.66716e-17	5.00157e-13
11	2154025	bio10	-97.5835	70.8292	57.7178	0	0.336144	0.266279	0.251241	0.258335	0.383011	199.167	206.103	-10.2821	0.453234	3.89529e-17	3.02554e-14
2	28122113	bio15	-89.7135	67.9716	50.9595	0	0.315492	0.274745	0.258577	0.253025	0.38679	183.427	190.329	-6.52866	0.0740779	1.65868e-16	9.42911e-13
2	30686843	bio19	-108.969	71.7968	49.1655	0	0.292958	0.247802	0.233997	0.267146	0.373781	221.937	228.822	3.68586	-0.0212664	2.38539e-17	2.35251e-12
16	10007651	bio10	-98.0879	70.8329	57.7097	0	0.332853	0.265283	0.250302	0.26023	0.383275	200.176	207.095	10.282	-0.452013	3.88806e-17	3.03797e-14
7	30807276	bio10	-78.5195	78.1501	57.7096	0	0.365166	0.332286	0.315279	0.28291	0.447347	161.039	167.958	-11.5097	0.522596	9.54996e-19	3.0382e-14
24	16474900	bio5	-78.1922	81.0929	57.7078	0	0.384155	0.341476	0.324633	0.292877	0.459381	160.384	167.295	-15.4388	0.55688	2.15357e-19	3.04089e-14
16	15262067	bio10	-100.374	71.2286	57.7066	0	0.339407	0.261892	0.247185	0.263394	0.382402	204.749	211.651	10.435	-0.452689	3.18139e-17	3.04279e-14
3	55630928	bio5	-68.8636	87.2265	57.7049	0	0.423948	0.387753	0.369972	0.314498	0.505328	141.727	148.612	16.699	-0.605132	9.67798e-21	3.04541e-14
18	21429690	bio10	-88.2813	72.3404	57.7045	0	0.339207	0.290637	0.274566	0.264001	0.4051	180.563	187.49	10.6139	-0.475951	1.81105e-17	3.04613e-14
32	4297142	bio5	-109.502	84.0717	57.7018	0	0.358153	0.277396	0.264198	0.298639	0.413841	223.003	229.939	-15.5883	0.525673	4.77141e-20	3.05025e-14
8	31481153	bio10	-93.5726	71.4795	57.7002	0	0.345369	0.276383	0.260917	0.261312	0.392507	191.145	198.073	-10.4207	0.462948	2.80149e-17	3.05273e-14
28	8631276	bio10	-105.43	71.8816	57.6947	0	0.321747	0.25423	0.240083	0.263524	0.376595	214.861	221.78	10.5839	-0.451524	2.28504e-17	3.06121e-14
3	41279868	bio6	-52.0169	84.1632	57.6931	0	0.532777	0.447208	0.425954	0.296823	0.544641	108.034	114.987	2.74039	0.166204	4.55573e-20	3.0638e-14
2	38094846	bio19	-111.139	74.206	51.5196	0	0.286286	0.250288	0.236796	0.271756	0.378317	226.277	233.188	3.5621	-0.0210231	7.0375e-18	7.08841e-13
11	24646576	bio10	-109.434	78.9978	57.6885	0	0.338143	0.265212	0.251783	0.292828	0.401566	222.869	229.727	11.5707	-0.473333	6.21777e-19	3.07096e-14
3	32446673	bio10	-113.561	74.585	57.6778	0	0.331906	0.247209	0.233952	0.269996	0.374985	231.123	238.059	-10.8033	0.449505	5.80831e-18	3.08763e-14
22	9177483	bio10	-84.8338	73.6037	57.6733	0	0.357501	0.302558	0.286116	0.268902	0.417003	173.668	180.587	-10.9114	0.490845	9.54855e-18	3.09482e-14
27	5523735	bio5	-100.523	78.53	57.673	0	0.339655	0.28089	0.266583	0.286119	0.409458	205.045	211.947	-14.6644	0.507635	7.87927e-19	3.09519e-14
8	10112560	bio5	-112.405	86.5836	57.6723	0	0.323774	0.278052	0.265207	0.304968	0.417912	228.81	235.754	15.9221	-0.532256	1.33952e-20	3.09627e-14
24	14543800	bio10	-65.8389	92.3891	57.6702	0	0.450726	0.412328	0.394476	0.323944	0.528422	135.678	142.606	-13.5471	0.617168	7.12038e-22	3.09957e-14
16	10964009	bio10	-102.659	70.5348	57.6675	0	0.335369	0.255696	0.241196	0.258349	0.374808	209.319	216.246	-10.2231	0.443451	4.52229e-17	3.10386e-14
7	30891500	bio10	-80.9614	76.4684	57.6663	0	0.351333	0.320769	0.303989	0.276763	0.435279	165.923	172.85	-11.2385	0.509776	2.23767e-18	3.10576e-14
2	1897467	bio10	-90.8884	71.8031	57.6661	0	0.342625	0.283158	0.267384	0.267166	0.400922	185.777	192.662	10.6037	-0.470262	2.37778e-17	3.10613e-14
13	10758497	bio5	-106.36	83.5382	57.6648	0	0.355176	0.281978	0.268476	0.302378	0.419317	216.72	223.613	15.3823	-0.519986	6.2498e-20	3.10823e-14
9	16952210	bio5	-91.1728	76.8195	57.6601	0	0.347929	0.296411	0.280977	0.276846	0.416331	186.346	193.282	-14.2637	0.508733	1.87317e-18	3.11556e-14
2	60541590	bio10	-102.431	74.8759	57.6596	0	0.346775	0.267665	0.253366	0.282017	0.397223	208.862	215.703	-11.1528	0.468115	5.01251e-18	3.11646e-14
10	11107274	bio10	-98.93	72.6592	57.652	0	0.349295	0.268592	0.253805	0.275975	0.394532	201.86	208.692	-10.7842	0.460661	1.54083e-17	3.1284e-14
2	38094846	bio14	-107.685	81.1128	50.3066	0	0.312739	0.273583	0.260092	0.292937	0.407803	219.37	226.281	4.23458	-0.110905	2.13192e-19	1.31506e-12
14	28241814	bio10	-100.516	72.1863	57.6453	0	0.341487	0.264208	0.249567	0.270375	0.388069	205.032	211.899	-10.7561	0.460095	1.95809e-17	3.13915e-14
11	4706788	bio10	-82.8638	74.4325	57.6445	0	0.370486	0.309929	0.293273	0.272461	0.424607	169.728	176.638	-11.0151	0.496834	6.2746e-18	3.14035e-14
13	13882600	bio10	-103.829	74.2858	57.642	0	0.360816	0.263477	0.24929	0.277033	0.391259	211.658	218.525	11.0522	-0.465321	6.75872e-18	3.14432e-14
3	41293266	bio6	-48.5284	97.2273	57.6419	0	0.598432	0.500439	0.47985	0.338823	0.602322	101.057	107.976	2.6973	0.183941	6.18086e-23	3.14453e-14
3	28727272	bio10	-115.006	78.6696	57.6419	0	0.338133	0.254857	0.241898	0.284493	0.389113	234.012	240.931	11.4265	-0.46638	7.34183e-19	3.14454e-14
1	4308758	bio10	-87.8633	72.0568	57.6398	0	0.341176	0.290805	0.274662	0.269962	0.408358	179.727	186.594	-10.7913	0.478405	2.09096e-17	3.14785e-14
15	30915487	bio5	-107.435	80.952	57.6398	0	0.351735	0.273651	0.260129	0.291409	0.40699	218.87	225.789	-14.9335	0.50841	2.31271e-19	3.14791e-14
19	14750393	bio5	-76.8405	81.9534	57.6394	0	0.364351	0.347799	0.330824	0.293379	0.464537	157.681	164.609	-15.5744	0.563799	1.39334e-19	3.14854e-14
2	38135193	bio19	-106.465	79.0296	51.7321	0	0.296596	0.270687	0.256987	0.28457	0.400927	216.929	223.857	3.96326	-0.0227233	6.11852e-19	6.3613e-13
13	23602380	bio5	-92.562	77.3855	57.6334	0	0.364557	0.294791	0.279554	0.284663	0.419221	189.124	196.009	14.4353	-0.509445	1.40645e-18	3.15817e-14
26	5995231	bio10	-99.89	70.5435	57.6314	0	0.329062	0.26096	0.246162	0.25744	0.37838	203.78	210.716	10.2216	-0.448886	4.50226e-17	3.16133e-14
21	12060528	bio2	-72.3322	81.9637	57.631	0	0.438687	0.361666	0.344016	0.294453	0.475861	148.664	155.584	12.3522	-1.13509	1.38612e-19	3.16196e-14
2	38139994	bio19	-109.97	75.1032	50.7991	0	0.284066	0.25455	0.240993	0.270619	0.380874	223.94	230.884	3.78545	-0.0216206	4.46743e-18	1.02319e-12
5	21679366	bio8	-93.316	79.7857	57.627	0	0.312366	0.299476	0.284462	0.288916	0.425056	190.632	197.543	13.8295	-0.518611	4.17293e-19	3.1685e-14
13	8442066	bio10	-81.7517	75.793	57.6258	0	0.36386	0.316733	0.300017	0.27273	0.430093	167.503	174.448	-11.1664	0.506571	3.15012e-18	3.17046e-14
2	45585630	bio19	-121.484	74.1387	55.183	0	0.294883	0.233798	0.221184	0.272537	0.366516	246.967	253.869	2.76384	-0.019356	7.28159e-18	1.09813e-13
9	37763662	bio5	-89.9804	77.0267	57.6238	0	0.358215	0.29973	0.284165	0.281498	0.421335	183.961	190.863	14.3918	-0.511187	1.68658e-18	3.17357e-14
3	41235688	bio1	-37.9984	104.585	57.6234	0	0.656612	0.579157	0.557006	0.354413	0.668378	79.9967	86.9496	-3.06747	0.393238	1.50569e-24	3.1742e-14
21	17407982	bio10	-109.041	80.1683	57.6231	0	0.340873	0.268796	0.255384	0.298635	0.407536	222.081	228.922	11.7512	-0.478792	3.43834e-19	3.1747e-14
2	45585630	bio14	-125.452	66.2024	50.2701	0	0.268362	0.20877	0.196156	0.247332	0.332619	254.904	261.806	2.83472	-0.085772	4.0692e-16	1.33974e-12
11	11539999	bio5	-99.1497	77.5541	57.621	0	0.344121	0.281142	0.266642	0.280083	0.40634	202.299	209.227	-14.4014	0.502402	1.29139e-18	3.17808e-14
15	14310061	bio10	-103.625	71.1545	57.6198	0	0.346428	0.25558	0.241212	0.262197	0.37688	211.249	218.16	-10.3676	0.446119	3.30324e-17	3.1801e-14
3	41243843	bio11	-42.851	105.596	57.6193	0	0.625219	0.551997	0.531087	0.35953	0.649113	89.7021	96.6382	1.66382	0.222107	9.04117e-25	3.18086e-14
27	10392121	bio10	-106.046	71.7302	57.6193	0	0.326945	0.25273	0.238636	0.26401	0.375724	216.091	223.002	-10.4716	0.446762	2.46731e-17	3.18097e-14
16	17771204	bio10	-88.3841	72.1347	57.6132	0	0.321202	0.289811	0.27374	0.26336	0.404116	180.768	187.696	-10.5787	0.474577	2.00999e-17	3.19072e-14
29	11728843	bio10	-93.3609	71.36	57.6129	0	0.345596	0.276501	0.261002	0.261888	0.392909	190.722	197.641	10.3859	-0.461652	2.97652e-17	3.19128e-14
5	27829673	bio10	-102.55	73.1111	57.6092	0	0.341637	0.262789	0.248411	0.271304	0.387509	209.101	215.986	-10.9103	0.463604	1.22556e-17	3.19724e-14
3	41293266	bio1	-48.4782	97.3277	57.607	0	0.592956	0.500956	0.480367	0.339105	0.602824	100.956	107.876	-3.02048	0.356225	5.87519e-23	3.20083e-14
11	1878665	bio10	-108.942	71.4957	57.6054	0	0.327715	0.247065	0.233242	0.260417	0.369351	221.884	228.82	-10.3418	0.440297	2.77869e-17	3.20346e-14
7	7674591	bio5	-76.2149	82.7237	57.6029	0	0.426487	0.351786	0.334776	0.303188	0.472347	156.43	163.297	-16.6841	0.592743	9.43613e-20	3.20752e-14
2	46666430	bio14	-126.542	65.6166	50.5521	0	0.273428	0.205888	0.193337	0.246352	0.329862	257.084	263.977	2.65098	-0.0839242	5.47748e-16	1.16043e-12
2	50668182	bio19	-127.889	65.6777	51.0257	0	0.256597	0.204314	0.19187	0.245635	0.328244	259.778	266.68	1.91113	-0.0177097	5.3102e-16	9.11659e-13
9	37698035	bio10	-105.466	70.6617	57.5959	0	0.3172	0.250935	0.23673	0.258747	0.371364	214.932	221.86	10.2098	-0.440277	4.2405e-17	3.21901e-14
2	50668182	bio14	-128.785	63.8864	50.5999	0	0.250645	0.198741	0.186297	0.239813	0.320464	261.569	268.471	2.07504	-0.0814537	1.31807e-15	1.13254e-12
3	54881844	bio10	-74.9138	80.9751	57.5948	0	0.409647	0.350841	0.33351	0.288394	0.464534	153.828	160.772	-11.9597	0.545529	2.28579e-19	3.22079e-14
11	11512546	bio5	-92.0561	77.3852	57.5924	0	0.358031	0.295931	0.280635	0.282603	0.418999	188.112	195.014	-14.5073	0.511784	1.40662e-18	3.22474e-14
1	30368427	bio5	-93.0419	76.553	57.5909	0	0.364741	0.291479	0.276249	0.27802	0.413144	190.084	197.003	-14.246	0.504569	2.14379e-18	3.22715e-14
3	41196355	bio6	-42.0071	95.7575	57.5881	0	0.615231	0.532662	0.510411	0.333525	0.625575	88.0143	94.9419	3.02842	0.189809	1.29851e-22	3.23175e-14
32	1179323	bio2	-73.4484	80.9227	57.5852	0	0.436194	0.355205	0.337648	0.295534	0.47133	150.897	157.782	-12.1741	1.12251	2.34716e-19	3.23645e-14
7	30028972	bio5	-70.3198	86.8138	57.5788	0	0.421888	0.381677	0.364091	0.306707	0.497095	144.64	151.576	-16.5053	0.600711	1.19235e-20	3.247e-14
9	30791907	bio5	-95.1763	76.6562	57.5692	0	0.355827	0.287092	0.272112	0.278337	0.409942	194.353	201.272	14.2432	-0.501894	2.0347e-18	3.26288e-14
13	28726157	bio10	-86.6889	72.8141	57.569	0	0.370529	0.295762	0.279514	0.275437	0.415088	177.378	184.219	10.9481	-0.484306	1.42454e-17	3.26327e-14
11	4220263	bio10	-76.0881	80.6483	57.5663	0	0.393141	0.346391	0.32921	0.28946	0.461558	156.176	163.104	-11.86	0.540026	2.69693e-19	3.26776e-14
9	1782293	bio10	-112.834	74.4088	57.5661	0	0.324408	0.247965	0.234635	0.271402	0.376369	229.669	236.588	10.8001	-0.449319	6.35065e-18	3.26813e-14
1	5313012	bio10	-105.94	102.597	57.5651	0	0.398262	0.326248	0.313528	0.354964	0.480215	215.879	222.79	14.8505	-0.588828	4.10707e-24	3.26976e-14
20	10753147	bio10	-91.8017	71.5962	57.5634	0	0.330341	0.28055	0.264876	0.263589	0.396981	187.603	194.514	10.5469	-0.46835	2.64065e-17	3.2726e-14
16	17560788	bio5	-76.9292	82.219	57.5627	0	0.373786	0.348271	0.331328	0.293135	0.464788	157.858	164.795	-15.6135	0.565752	1.21812e-19	3.27378e-14
2	50668182	bio17	-128.77	63.9164	50.2865	0	0.251464	0.198834	0.186391	0.239911	0.320595	261.539	268.441	2.14521	-0.0218361	1.29813e-15	1.32861e-12
1	50067808	bio10	-115.256	77.9477	57.5588	0	0.337199	0.2527	0.239732	0.281283	0.385647	234.512	241.439	11.3517	-0.464481	1.05804e-18	3.2803e-14
2	50670483	bio17	-129.289	63.025	49.4145	0	0.251553	0.195971	0.183534	0.237886	0.31719	262.578	269.472	2.35777	-0.0215921	2.041e-15	2.07206e-12
3	41357560	bio1	-51.1009	89.0962	57.5556	0	0.556053	0.465745	0.444835	0.313352	0.565741	106.202	113.138	-2.65573	0.333166	3.76081e-21	3.28558e-14
3	41279868	bio11	-51.3667	85.4634	57.5536	0	0.533647	0.454117	0.432863	0.300639	0.551641	106.733	113.686	1.71513	0.188138	2.36028e-20	3.289e-14
9	20434714	bio10	-94.3703	71.0849	57.5468	0	0.340402	0.273587	0.258192	0.261978	0.390685	192.741	199.651	-10.4124	0.460268	3.42175e-17	3.30027e-14
2	50692077	bio17	-110.796	71.9547	51.915	0	0.305978	0.245123	0.231496	0.262798	0.369241	225.591	232.519	1.56345	-0.0250233	2.2019e-17	5.79571e-13
36	3868825	bio2	-69.0771	84.6974	57.5409	0	0.446468	0.380062	0.362113	0.304767	0.494958	142.154	149.056	-12.809	1.17604	3.47716e-20	3.31031e-14
2	50692077	bio15	-110.774	71.9978	51.5829	0	0.306392	0.24527	0.231643	0.262932	0.36943	225.548	232.476	-5.73647	0.071902	2.15434e-17	6.86378e-13
2	50692077	bio14	-111.757	70.0309	50.3835	0	0.296107	0.238569	0.224943	0.256764	0.360763	227.515	234.442	1.47126	-0.0927309	5.83813e-17	1.26454e-12
18	21442725	bio10	-84.7464	73.7785	57.539	0	0.349346	0.303277	0.286834	0.269445	0.417846	173.493	180.412	-10.8701	0.490165	8.7394e-18	3.31343e-14
7	1736027	bio5	-63.5916	97.2851	57.539	0	0.470409	0.433402	0.415582	0.336672	0.549987	131.183	138.119	-18.4054	0.668554	6.00308e-23	3.31343e-14
3	51346884	bio2	-73.3478	81.5754	57.5379	0	0.427383	0.357362	0.339839	0.289168	0.470017	150.696	157.649	-12.2978	1.12613	1.68701e-19	3.31537e-14
9	1830299	bio10	-112.649	88.3291	57.5369	0	0.360055	0.281638	0.268884	0.314409	0.425897	229.297	236.208	12.9714	-0.5193	5.5423e-21	3.31689e-14
11	24313737	bio5	-85.5113	77.8803	57.5355	0	0.378221	0.312894	0.296824	0.281077	0.431303	175.023	181.95	14.6772	-0.526421	1.09478e-18	3.31928e-14
16	11016624	bio10	-98.9926	70.5395	57.5326	0	0.333517	0.262693	0.247797	0.260256	0.381281	201.985	208.896	-10.2878	0.450137	4.51134e-17	3.3242e-14
2	54308882	bio15	-104.765	68.8736	50.9242	0	0.291973	0.247387	0.23302	0.254971	0.366492	213.53	220.441	5.86652	-0.0708135	1.0498e-16	9.60047e-13
8	4422512	bio10	-104.931	71.5075	57.5304	0	0.3235	0.254141	0.239925	0.264275	0.376952	213.861	220.763	10.4407	-0.446059	2.76213e-17	3.32794e-14
16	17736745	bio10	-84.5356	73.2384	57.5302	0	0.337956	0.302251	0.285744	0.269721	0.417182	173.071	179.973	-10.9758	0.491981	1.14897e-17	3.32835e-14
2	55589905	bio17	-103.27	71.2696	49.4874	0	0.301927	0.256542	0.242143	0.260654	0.376752	210.54	217.467	1.40345	-0.0262018	3.11596e-17	1.99651e-12
8	4424048	bio10	-111.827	80.0807	57.5252	0	0.34694	0.263654	0.250484	0.291904	0.399888	227.653	234.547	11.8124	-0.481734	3.59431e-19	3.33681e-14
3	55630928	bio2	-72.504	79.9456	57.5251	0	0.451371	0.355387	0.337606	0.292548	0.470058	149.008	155.893	-12.2875	1.13607	3.84856e-19	3.33691e-14
3	47780155	bio10	-104.641	72.4274	57.5243	0	0.328245	0.2571	0.242901	0.269144	0.381966	213.282	220.166	-10.6682	0.452862	1.73289e-17	3.33833e-14
30	1552086	bio10	-112.72	85.4201	57.5231	0	0.36643	0.274786	0.261919	0.305833	0.416034	229.44	236.351	12.4873	-0.502933	2.41261e-20	3.34025e-14
1	12303368	bio1	-50.1439	98.4771	57.5231	0	0.570508	0.495445	0.475321	0.338847	0.598469	104.288	111.232	-3.08804	0.356907	3.288e-23	3.34032e-14
36	3868825	bio5	-62.5149	97.8218	57.5189	0	0.467373	0.438955	0.421006	0.342846	0.556799	129.03	135.932	18.659	-0.676536	4.57774e-23	3.34747e-14
2	56756795	bio19	-110.995	79.2314	55.1779	0	0.33798	0.263035	0.249755	0.300156	0.404235	225.989	232.795	3.22625	-0.0216588	5.52437e-19	1.10102e-13
4	6370062	bio10	-89.1746	71.5192	57.518	0	0.348054	0.286227	0.270219	0.264312	0.401805	182.349	189.251	10.6362	-0.47317	2.74569e-17	3.34896e-14
2	56758222	bio19	-118.379	68.5949	51.9145	0	0.279304	0.224642	0.211542	0.266835	0.356329	240.757	247.554	2.14483	-0.0187946	1.20915e-16	5.79708e-13
2	56834538	bio19	-127.036	69.8277	53.6248	0	0.269165	0.215584	0.203235	0.257059	0.343666	258.072	264.992	2.42384	-0.0182105	6.47167e-17	2.42676e-13
1	6715392	bio10	-86.9316	72.4875	57.5063	0	0.357205	0.294245	0.278008	0.26446	0.408176	177.863	184.791	-10.7383	0.482168	1.68095e-17	3.36892e-14
2	56834538	bio17	-127.49	68.921	52.0853	0	0.265213	0.212785	0.200435	0.254187	0.339826	258.979	265.898	2.73254	-0.0231116	1.0249e-16	5.31404e-13
3	22404601	bio10	-80.2141	75.6616	57.4964	0	0.391397	0.320478	0.303535	0.279305	0.43632	164.428	171.313	11.2162	-0.50649	3.36696e-18	3.38597e-14
13	23607803	bio5	-109.485	82.737	57.4911	0	0.357946	0.274229	0.260971	0.294678	0.409265	222.971	229.907	15.2396	-0.515531	9.37305e-20	3.39506e-14
9	22307546	bio10	-110.141	72.4981	57.4906	0	0.326329	0.247619	0.233957	0.267396	0.373787	224.283	231.185	-10.5222	0.443216	1.67193e-17	3.3959e-14
2	56834538	bio14	-128.351	67.1986	51.8551	0	0.261095	0.207467	0.195118	0.248701	0.332491	260.701	267.621	2.60254	-0.084319	2.4549e-16	5.97509e-13
16	23459942	bio10	-93.4319	71.2178	57.4889	0	0.343632	0.275951	0.260452	0.261441	0.392239	190.864	197.783	10.4	-0.461918	3.1989e-17	3.399e-14
[truncated: 14,055 more rows]

## Sheet: TableS9
Table S9 Candidate genes identified by Samβada
ZZEF1
ZYX
ZXDC
ZSWIM5
ZP3
ZNRF1
ZNF521
ZNF512
ZNF423
ZNF335
ZNF280D
[truncated: 1,668 more rows]

## Sheet: Table 10
Table S10 Candidate SNPs identified by RDA.
[truncated: 9,967 more rows]

[truncated: 6 more sheets: Table S11, Table S12, Table S13, TableS14, TableS15, TableS16]
